# Supplementary material for: PIWI proteins contribute to apoptosis during the UPR in human airway epithelial cells
Source: Sci Rep. 2018 Nov 6;8:16431. doi: 10.1038/s41598-018-34861-2 (PMC6219583; doi:10.1038/s41598-018-34861-2)
Supplement: Supplementary file 2 — Supplemental Table 1 [file 41598_2018_34861_MOESM2_ESM.xlsx]

## Sheet: Sample Manager
Group Definition
Sample Name	Selected Group
RA0-170313_S1-UMIs	Control Group
RA2-170313_S2-UMIs	Group 1
RA6-170313_S4-UMIs	Group 3
RA9-170313_S5-UMIs	Group 4
RT2-170313_S7-UMIs	Group 6
RT6-170313_S9-UMIs	Group 8
RT9-170313_S10-UMIs	Group 9
Normalization Method:
geNorm
miRNA Symbol	Control Group	ALLN 2h	ALLN 6h	ALLN 9h	Tunicamycin 2h	Tunicamycin 6h	Tunicamycin 9h
	RA0-170313_S1-UMIs	RA2-170313_S2-UMIs	RA6-170313_S4-UMIs	RA9-170313_S5-UMIs	RT2-170313_S7-UMIs	RT6-170313_S9-UMIs	RT9-170313_S10-UMIs
hsa-miR-10a-3p	390	286	188	281	287	199	244
hsa-miR-1255b-5p	361	263	169	223	247	153	197
hsa-miR-200a-5p	1163	1040	666	1004	994	637	820
hsa-miR-204-5p	519	353	234	336	343	239	299
hsa-miR-26a-5p	41057	33209	20705	31191	30033	19888	27865
hsa-miR-4424	335	257	151	214	228	141	187
hsa-miR-4766-5p	432	352	205	265	294	197	254
hsa-miR-548as-3p	244	197	136	160	194	128	146
hsa-miR-5690	1460	1081	760	940	977	767	910
hsa-miR-642a-5p	524	349	288	348	352	262	303
Arithmetic Mean	4648	3739	2350	3496	3395	2261	3122
Avg. of Arithmetic Mean	4648	3739	2350	3496	3395	2261	3122

## Sheet: Fold Change (raw data)
nc RNA ID	Fold Change (comparing to "no ER stres"s Control)
	ALLN 2 hours			ALLN 6 hours			ALLN 9h			Tunicamycin 2 hours			Tunicamycin 6 hours			Tunicamycin 9 hours
	Fold Change	p-Value	Comments	Fold Change	p-Value	Comments	Fold Change	p-Value	Comments	Fold Change	p-Value	Comments	Fold Change	p-Value	Comments	Fold Change	p-Value	Comments
hsa_piR_000093/gb/DQ570058/Homo	1.11	N/A		1.04	N/A		0.89	N/A		0.84	N/A		0.74	N/A		0.54	N/A
hsa_piR_000109/gb/DQ570079/Homo	1.56	N/A		1.38	N/A		1.48	N/A		1.18	N/A		1.53	N/A		1.38	N/A
hsa_piR_000215/gb/DQ570231/Homo	0.36	N/A	A	0.71	N/A	A	0.47	N/A	A	0.78	N/A	A	0.73	N/A	A	0.85	N/A	A
hsa_piR_000237/gb/DQ570255/Homo	0.77	N/A	A	0.91	N/A	A	0.41	N/A	A	0.74	N/A	A	0.16	N/A	A	0.11	N/A	A
hsa_piR_000254/gb/DQ570289/Homo	1.24	N/A	C	1.98	N/A	C	1.33	N/A	C	1.37	N/A	C	20.56	N/A		4.47	N/A	B
hsa_piR_000291/gb/DQ570344/Homo	0.62	N/A	B	0.33	N/A	B	0.22	N/A	B	0.23	N/A	B	0.34	N/A	B	0.25	N/A	B
hsa_piR_000317/gb/DQ570378/Homo	1.24	N/A	B	1.76	N/A	B	2.22	N/A	A	1.22	N/A	B	0.23	N/A	B	0.17	N/A	B
hsa_piR_000332/gb/DQ570396/Homo	1.24	N/A	C	1.98	N/A	B	18.61	N/A	A	1.37	N/A	C	2.06	N/A	C	1.49	N/A	C
hsa_piR_000344/gb/DQ570411/Homo	0.62	N/A	B	1.73	N/A	B	0.66	N/A	B	0.86	N/A	B	0.26	N/A	B	0.19	N/A	B
hsa_piR_000441/gb/DQ570540/Homo	1.78	N/A		2.26	N/A	B	1.52	N/A	B	1.96	N/A		2.35	N/A	B	2.34	N/A	A
hsa_piR_000552/gb/DQ570687/Homo	0.97	N/A		0.75	N/A		1.08	N/A		1.13	N/A		1.21	N/A		1.33	N/A
hsa_piR_000568/gb/DQ570709/Homo	0.99	N/A		1.29	N/A		0.8	N/A		1.03	N/A		1.75	N/A		0.97	N/A
hsa_piR_000651/gb/DQ570812/Homo	0.48	N/A		0.58	N/A		0.16	N/A	A	0.72	N/A		0.85	N/A		1.27	N/A
hsa_piR_000753/gb/DQ570940/Homo	1.83	N/A		3.65	N/A		1.72	N/A		1.93	N/A		3.19	N/A		2.18	N/A
hsa_piR_000765/gb/DQ570956/Homo	8.29	N/A		19.88	N/A		6.64	N/A		5.98	N/A		24.85	N/A		5.39	N/A
hsa_piR_000775/gb/DQ570968/Homo	0.83	N/A		1.03	N/A		0.94	N/A		0.96	N/A		1.08	N/A		0.97	N/A
hsa_piR_000792/gb/DQ570989/Homo	1.24	N/A	C	1.98	N/A	C	1.33	N/A	C	1.37	N/A	C	28.78	N/A	A	7.44	N/A	B
hsa_piR_000794/gb/DQ570992/Homo	2.47	N/A		9.35	N/A		4.09	N/A		3.21	N/A		6.95	N/A		3.95	N/A
hsa_piR_000796/gb/DQ570994/Homo	0.5	N/A		1.38	N/A		0.66	N/A		0.14	N/A		0.21	N/A		0.15	N/A
hsa_piR_000799/gb/DQ570997/Homo	2.9	N/A	A	2.97	N/A	B	2.66	N/A	A	3.19	N/A	A	6.51	N/A	A	2.73	N/A	A
hsa_piR_000805/gb/DQ571003/Homo	1.51	N/A		2.63	N/A		0.92	N/A		1.73	N/A		4.03	N/A		1.58	N/A
hsa_piR_000823/gb/DQ571031/Homo	4.99	N/A		9.78	N/A		3.02	N/A		3.6	N/A		11.89	N/A		2.84	N/A
hsa_piR_000848/gb/DQ571067/Homo	1.24	N/A	B	0.22	N/A	B	0.89	N/A	B	0.61	N/A	B	0.23	N/A	B	0.17	N/A	B
hsa_piR_000925/gb/DQ571174/Homo	1.24	N/A	B	5.93	N/A	A	2.13	N/A	B	2.74	N/A		4.11	N/A		2.38	N/A	B
hsa_piR_001040/gb/DQ571333/Homo	1.03	N/A		2.33	N/A		1.47	N/A		1.46	N/A		2.13	N/A		1.6	N/A
hsa_piR_001042/gb/DQ571335/Homo	0.89	N/A		0.69	N/A		0.9	N/A		0.83	N/A		0.92	N/A		0.69	N/A
hsa_piR_001043/gb/DQ571336/Homo	1.99	N/A	B	3.56	N/A	B	8.78	N/A	A	0.82	N/A	B	0.41	N/A	B	0.3	N/A	B
hsa_piR_001101/gb/DQ571419/Homo	1.03	N/A		0.89	N/A		1.04	N/A		1.05	N/A		0.93	N/A		1.06	N/A
hsa_piR_001107/gb/DQ571425/Homo	1.53	N/A		1.52	N/A		0.77	N/A		1.26	N/A		3	N/A		1.09	N/A
hsa_piR_001152/gb/DQ571500/Homo	0.95	N/A		0.97	N/A		1.23	N/A		1.04	N/A		1.05	N/A		0.99	N/A
hsa_piR_001159/gb/DQ571511/Homo	1.78	N/A		1.72	N/A		1.04	N/A		1.49	N/A		0.98	N/A		1.55	N/A
hsa_piR_001168/gb/DQ571524/Homo	0.73	N/A		1.03	N/A		0.61	N/A		1.28	N/A		1.01	N/A		0.71	N/A
hsa_piR_001169/gb/DQ571525/Homo	0.55	N/A		1.39	N/A		0.49	N/A		0.51	N/A		0.91	N/A		0.61	N/A
hsa_piR_001170/gb/DQ571526/Homo	0.68	N/A		0.73	N/A		0.51	N/A		0.59	N/A		0.63	N/A		0.58	N/A
hsa_piR_001184/gb/DQ571550/Homo	0.9	N/A		1.83	N/A		0.64	N/A		1.07	N/A		1.76	N/A		1.17	N/A
hsa_piR_001206/gb/DQ571590/Homo	3.61	N/A		6.53	N/A		2.13	N/A		3.29	N/A		5.35	N/A		4.62	N/A
hsa_piR_001229/gb/DQ571639/Homo	1.24	N/A	C	1.98	N/A	C	1.33	N/A	C	1.37	N/A	C	22.61	N/A	A	14.89	N/A
hsa_piR_001311/gb/DQ571812/Homo	1.48	N/A		3.5	N/A		2.31	N/A		2.03	N/A		4.03	N/A		2	N/A
hsa_piR_001312/gb/DQ571813/Homo	1.88	N/A		6.14	N/A		2.87	N/A		2.58	N/A		7.25	N/A		2.73	N/A
hsa_piR_001318/gb/DQ571823/Homo	1.58	N/A		2.4	N/A		1.93	N/A		2	N/A		2.05	N/A		2.25	N/A
hsa_piR_001356/gb/DQ571873/Homo	0.44	N/A		1.03	N/A		0.47	N/A		0.98	N/A		0.62	N/A		0.85	N/A
hsa_piR_001611/gb/DQ572189/Homo	1.87	N/A	A	0.99	N/A	B	0.83	N/A	B	0.34	N/A	B	0.26	N/A	B	0.19	N/A	B
hsa_piR_001840/gb/DQ572465/Homo	4.72	N/A		8.19	N/A		5.66	N/A		5.63	N/A		9.63	N/A		6.08	N/A
hsa_piR_001918/gb/DQ572554/Homo	2.13	N/A	A	1.98	N/A	B	1.9	N/A		1.96	N/A		2.06	N/A	B	1.28	N/A	B
hsa_piR_002059/gb/DQ572751/Homo	0.41	N/A	B	0.66	N/A	B	2.51	N/A	A	1.67	N/A	A	1.37	N/A	B	3.14	N/A	A
hsa_piR_002103/gb/DQ572805/Homo	0.29	N/A	A	0.23	N/A	A	0.08	N/A	A	0.89	N/A		0.12	N/A	A	0.09	N/A	A
hsa_piR_002158/gb/DQ572892/Homo	0.77	N/A		0.87	N/A		0.78	N/A		0.81	N/A		0.91	N/A		0.79	N/A
hsa_piR_002441/gb/DQ573293/Homo	1.02	N/A		1.51	N/A		0.47	N/A	A	1.37	N/A		1.45	N/A		0.7	N/A	A
hsa_piR_002468/gb/DQ573323/Homo	3.63	N/A		10.06	N/A		4.96	N/A		3.75	N/A		15.31	N/A		3.87	N/A
hsa_piR_002485/gb/DQ573352/Homo	1.19	N/A		2.06	N/A		0.73	N/A		1.25	N/A		1.72	N/A		1.6	N/A
hsa_piR_002651/gb/DQ573577/Homo	0.79	N/A		0.94	N/A		1.3	N/A		0.9	N/A		1.06	N/A		0.94	N/A
hsa_piR_002668/gb/DQ573604/Homo	2.49	N/A	B	9.89	N/A	B	6.65	N/A	B	1.37	N/A	B	2.06	N/A	C	1.49	N/A	C
hsa_piR_002714/gb/DQ573658/Homo	2.49	N/A	B	5.93	N/A	B	1.33	N/A	B	2.05	N/A	B	11.31	N/A	A	2.23	N/A	B
hsa_piR_002852/gb/DQ573835/Homo	1.98	N/A		1.42	N/A		0.46	N/A		2.14	N/A		2.06	N/A		1.54	N/A
hsa_piR_002962/gb/DQ573977/Homo	0.62	N/A		0.2	N/A		1.06	N/A		0.96	N/A		0.21	N/A		0.15	N/A
hsa_piR_003010/gb/DQ574056/Homo	1.24	N/A	C	1.98	N/A	C	1.33	N/A	C	1.37	N/A	C	10.28	N/A	B	5.95	N/A	B
hsa_piR_003139/gb/DQ574254/Homo	1.66	N/A	B	6.59	N/A		1.33	N/A	B	2.74	N/A	B	8.91	N/A	A	0.99	N/A	B
hsa_piR_003145/gb/DQ574262/Homo	1.58	N/A		3.35	N/A		1.59	N/A		1.63	N/A		2.37	N/A		1.95	N/A
hsa_piR_003231/gb/DQ574379/Homo	3.94	N/A	A	1.65	N/A	B	1.33	N/A	B	3.19	N/A	A	4.45	N/A	A	2.98	N/A	A
hsa_piR_003239/gb/DQ574391/Homo	2.74	N/A		4.94	N/A		1.46	N/A		2.6	N/A		6.78	N/A		3.72	N/A
hsa_piR_003384/gb/DQ574582/Homo	1.13	N/A		0.9	N/A	A	1.09	N/A	A	1.24	N/A		0.19	N/A	A	0.14	N/A	A
hsa_piR_003446/gb/DQ574681/Homo	0.8	N/A	A	0.85	N/A	A	0.95	N/A		1.08	N/A		1.17	N/A	A	1.06	N/A
hsa_piR_003526/gb/DQ574784/Homo	1.91	N/A		1.52	N/A		0.92	N/A	A	1.16	N/A		0.95	N/A	A	1.6	N/A
hsa_piR_003545/gb/DQ574815/Homo	1.24	N/A	B	1.98	N/A	B	0.33	N/A	B	0.34	N/A	B	0.51	N/A	B	0.37	N/A	B
hsa_piR_003672/gb/DQ574991/Homo	2.07	N/A		1.98	N/A		1.11	N/A		2.51	N/A		3.08	N/A		1.49	N/A
hsa_piR_003677/gb/DQ574996/Homo	1.93	N/A	A	0.88	N/A	B	1.63	N/A	A	2.74	N/A	A	1.14	N/A	B	1.49	N/A	B
hsa_piR_004152/gb/DQ575658/Homo	2.36	N/A		4.68	N/A		1.49	N/A		2.31	N/A		11.57	N/A		3.17	N/A
hsa_piR_004153/gb/DQ575660/Homo	2.56	N/A		2.92	N/A		2.58	N/A		2.25	N/A		3.82	N/A		2.65	N/A
hsa_piR_004271/gb/DQ575827/Homo	1.59	N/A		1.29	N/A		0.96	N/A		1.27	N/A		1.8	N/A		1.27	N/A
hsa_piR_004307/gb/DQ575881/Homo	1.87	N/A		3.53	N/A		2.19	N/A		2.18	N/A		5.02	N/A		2.25	N/A
hsa_piR_004308/gb/DQ575882/Homo	2.17	N/A		6.26	N/A		6.37	N/A		2.88	N/A		7.15	N/A		2.72	N/A
hsa_piR_004309/gb/DQ575884/Homo	2.22	N/A		4.24	N/A		4.1	N/A		3.34	N/A		3.65	N/A		4.33	N/A
hsa_piR_004456/gb/DQ576132/Homo	3.73	N/A	B	7.91	N/A	B	5.32	N/A	B	4.11	N/A	B	2.06	N/A	B	1.49	N/A	B
hsa_piR_004506/gb/DQ576200/Homo	1.33	N/A		1.91	N/A		1.15	N/A		1.23	N/A		4.87	N/A		1.79	N/A
hsa_piR_004643/gb/DQ576377/Homo	1.87	N/A	B	5.93	N/A	B	10.64	N/A	A	4.79	N/A	B	1.03	N/A	B	0.74	N/A	B
hsa_piR_004719/gb/DQ576477/Homo	1.55	N/A		0.99	N/A	B	0.66	N/A	B	0.86	N/A	B	0.26	N/A	B	0.19	N/A	B
hsa_piR_004721/gb/DQ576479/Homo	3.69	N/A		8.41	N/A		1.63	N/A		3.27	N/A		7.31	N/A		4.38	N/A
hsa_piR_004735/gb/DQ576498/Homo	1.24	N/A		1.44	N/A	A	0.48	N/A	A	0.87	N/A	A	1.68	N/A	A	0.95	N/A	A
hsa_piR_004800/gb/DQ576604/Homo	1.52	N/A		1.98	N/A		1.48	N/A		0.84	N/A		3.2	N/A		1.65	N/A
hsa_piR_004801/gb/DQ576605/Homo	1.92	N/A		1.96	N/A		3.38	N/A		1.68	N/A		3.46	N/A		2.21	N/A
hsa_piR_004923/gb/DQ576771/Homo	2.49	N/A	B	3.96	N/A	B	1.33	N/A	B	2.74	N/A	B	0.51	N/A	B	0.37	N/A	B
hsa_piR_004962/gb/DQ576828/Homo	2.07	N/A		1.43	N/A		0.96	N/A		1.75	N/A		1.26	N/A		1.32	N/A
hsa_piR_004987/gb/DQ576872/Homo	1.41	N/A		4.25	N/A		2.22	N/A		1.72	N/A		4.7	N/A		1.74	N/A
hsa_piR_004993/gb/DQ576880/Homo	1.7	N/A		3.48	N/A		2.36	N/A		1.91	N/A		4.11	N/A		2.21	N/A
hsa_piR_005019/gb/DQ576918/Homo	2.65	N/A		3.42	N/A		5.46	N/A		2.63	N/A		4.67	N/A		3.38	N/A
hsa_piR_005076/gb/DQ577008/Homo	1.77	N/A		4.77	N/A		1.44	N/A		2.06	N/A		10.18	N/A		2.04	N/A
hsa_piR_005264/gb/DQ577247/Homo	1.55	N/A		0.74	N/A	B	0.66	N/A	B	1.54	N/A	B	3.34	N/A	A	1.49	N/A	B
hsa_piR_005271/gb/DQ577259/Homo	0.58	N/A	A	0.4	N/A	A	0.98	N/A		1	N/A		1.1	N/A	A	0.99	N/A
hsa_piR_005336/gb/DQ577346/Homo	2.24	N/A	B	3.56	N/A	B	2.13	N/A	B	1.1	N/A	B	5.35	N/A	A	2.08	N/A	B
hsa_piR_005588/gb/DQ577674/Homo	0.44	N/A	A	0.57	N/A	A	0.57	N/A	A	0.59	N/A	A	0.15	N/A	A	0.11	N/A	A
hsa_piR_005660/gb/DQ577772/Homo	1.24	N/A	C	1.98	N/A	C	1.33	N/A	C	1.37	N/A	C	22.61	N/A	A	7.44	N/A	B
hsa_piR_005799/gb/DQ577967/Homo	1.38	N/A		0.88	N/A	A	0.81	N/A		0.68	N/A	A	1.26	N/A		0.99	N/A
hsa_piR_005919/gb/DQ578126/Homo	1.24	N/A	B	3.3	N/A		1.33	N/A	B	1.14	N/A	B	3.43	N/A		1.24	N/A	B
hsa_piR_005997/gb/DQ578231/Homo	2.66	N/A	A	1.7	N/A	B	1.71	N/A	B	1.56	N/A	B	1.76	N/A	B	1.7	N/A	B
hsa_piR_006280/gb/DQ578591/Homo	1.09	N/A		0.74	N/A	A	0.83	N/A		0.34	N/A	A	0.86	N/A		1.3	N/A
hsa_piR_006311/gb/DQ578629/Homo	0.75	N/A		0.59	N/A	A	1.46	N/A		1.85	N/A		0.72	N/A	A	1.64	N/A
hsa_piR_006374/gb/DQ578712/Homo	2.49	N/A	B	15.82	N/A	B	22.6	N/A	A	1.37	N/A	B	2.06	N/A	B	1.49	N/A	B
hsa_piR_006386/gb/DQ578726/Homo	0.23	N/A	A	0.36	N/A	A	0.12	N/A	A	0.62	N/A	A	0.19	N/A	A	0.14	N/A	A
hsa_piR_006426/gb/DQ578783/Homo	1.84	N/A		2.75	N/A		1.44	N/A		1.9	N/A		2.22	N/A		2.14	N/A
hsa_piR_006465/gb/DQ578832/Homo	1.74	N/A		0.79	N/A		0.66	N/A		1.51	N/A		0.62	N/A		0.89	N/A
hsa_piR_006613/gb/DQ579049/Homo	2.55	N/A		4.75	N/A		0.4	N/A	A	2.4	N/A		8.22	N/A		2.98	N/A
hsa_piR_006658/gb/DQ579110/Homo	2.18	N/A	B	1.48	N/A	B	0.66	N/A	B	3.42	N/A		12.85	N/A	A	4.09	N/A	A
hsa_piR_006659/gb/DQ579111/Homo	0.93	N/A	B	0.99	N/A	B	0.17	N/A	B	1.71	N/A		3.6	N/A	A	2.98	N/A	A
hsa_piR_006701/gb/DQ579162/Homo	2.74	N/A	A	2.37	N/A	B	1.6	N/A	B	2.74	N/A		3.29	N/A	B	1.19	N/A	B
hsa_piR_006702/gb/DQ579163/Homo	1.23	N/A		0.79	N/A		0.49	N/A		0.66	N/A		0.76	N/A		0.68	N/A
hsa_piR_006729/gb/DQ579197/Homo	1.09	N/A		0.37	N/A	A	0.66	N/A	A	0.68	N/A	A	0.13	N/A	A	0.09	N/A	A
hsa_piR_006743/gb/DQ579213/Homo	1.33	N/A		0.79	N/A	A	3.37	N/A		1	N/A		0.96	N/A	A	1.59	N/A
hsa_piR_006813/gb/DQ579298/Homo	1.99	N/A	B	4.35	N/A	A	0.53	N/A	B	3.01	N/A	A	4.52	N/A	A	3.28	N/A	A
hsa_piR_007187/gb/DQ579796/Homo	0.53	N/A	B	1.41	N/A	B	2.09	N/A	A	1.37	N/A	B	0.29	N/A	B	0.21	N/A	B
hsa_piR_007328/gb/DQ579992/Homo	1.12	N/A		1.01	N/A		0.51	N/A		0.73	N/A		0.69	N/A		0.97	N/A
hsa_piR_007336/gb/DQ580006/Homo	1.43	N/A		2.43	N/A		1.33	N/A		1.26	N/A		3.95	N/A		0.69	N/A	A
hsa_piR_007419/gb/DQ580106/Homo	1.71	N/A	A	3.21	N/A	A	1.33	N/A	B	1.54	N/A	B	4.37	N/A	A	0.56	N/A	B
hsa_piR_007440/gb/DQ580136/Homo	0.6	N/A		1.02	N/A		0.48	N/A		1.08	N/A		0.93	N/A		1.08	N/A
hsa_piR_007444/gb/DQ580140/Homo	1.31	N/A		2.18	N/A		0.53	N/A	A	0.96	N/A		1.64	N/A		0.89	N/A
hsa_piR_007524/gb/DQ580256/Homo	0.62	N/A	B	1.48	N/A	B	0.5	N/A	B	1.2	N/A	B	2.83	N/A	A	0.74	N/A	B
hsa_piR_007577/gb/DQ580329/Homo	2.24	N/A		1.05	N/A	A	0.71	N/A	A	0.91	N/A		0.14	N/A	A	0.1	N/A	A
hsa_piR_007663/gb/DQ580444/Homo	0.53	N/A	B	1.7	N/A	B	1.9	N/A		1.76	N/A	B	3.82	N/A	A	1.28	N/A	B
hsa_piR_007785/gb/DQ580595/Homo	1.68	N/A		1.4	N/A		1.29	N/A		1.45	N/A		1.75	N/A		1.23	N/A
hsa_piR_007825/gb/DQ580653/Homo	4.35	N/A	B	5.93	N/A	B	9.31	N/A	A	2.05	N/A	B	1.03	N/A	B	0.74	N/A	B
hsa_piR_007832/gb/DQ580660/Homo	3.32	N/A		2.47	N/A		1.55	N/A		1.94	N/A		3.08	N/A		0.74	N/A	A
hsa_piR_007979/gb/DQ580854/Homo	1.33	N/A		1.85	N/A		0.64	N/A		1.06	N/A		1.41	N/A		1.04	N/A
hsa_piR_008026/gb/DQ580917/Homo	1.24	N/A		1.26	N/A	A	0.73	N/A	A	1.24	N/A		1.12	N/A	A	0.68	N/A	A
hsa_piR_008033/gb/DQ580927/Homo	3.32	N/A	B	3.96	N/A	B	1.33	N/A	B	2.74	N/A	B	15.08	N/A	A	2.98	N/A	B
hsa_piR_008034/gb/DQ580928/Homo	2.49	N/A	B	3.96	N/A	B	9.31	N/A	B	4.11	N/A	B	28.78	N/A	A	7.44	N/A	B
hsa_piR_008112/gb/DQ581031/Homo	0.98	N/A		1.05	N/A		1.42	N/A		1.04	N/A		0.94	N/A		1.08	N/A
hsa_piR_008113/gb/DQ581032/Homo	1.46	N/A		1.2	N/A		1.22	N/A		1.13	N/A		0.95	N/A		1.29	N/A
hsa_piR_008114/gb/DQ581033/Homo	0.35	N/A		0.22	N/A		1.54	N/A		0.45	N/A		0.34	N/A		1.64	N/A
hsa_piR_008184/gb/DQ581121/Homo	1.37	N/A		0.79	N/A	A	1	N/A		1.03	N/A		1.13	N/A		0.52	N/A	A
hsa_piR_008334/gb/DQ581317/Homo	1.39	N/A		0.84	N/A		1.28	N/A		1.26	N/A		0.95	N/A		1.37	N/A
hsa_piR_008488/gb/DQ581533/Homo	4.37	N/A		6.89	N/A		4.75	N/A		5.05	N/A		8.38	N/A		5.17	N/A
hsa_piR_008793/gb/DQ581930/Homo	3.37	N/A		4.14	N/A		2.54	N/A		4.23	N/A		5.01	N/A		2.52	N/A
hsa_piR_008871/gb/DQ582034/Homo	0.71	N/A		0.75	N/A	A	0.7	N/A		1.5	N/A		1.66	N/A		0.85	N/A
hsa_piR_008983/gb/DQ582175/Homo	0.93	N/A	A	0.66	N/A	A	0.44	N/A	A	0.68	N/A	A	1.71	N/A		0.87	N/A	A
hsa_piR_009017/gb/DQ582219/Homo	1.78	N/A		5.37	N/A	A	2.09	N/A	A	1.76	N/A	B	9.69	N/A	A	2.13	N/A
hsa_piR_009033/gb/DQ582240/Homo	1.49	N/A		1.58	N/A		1.06	N/A		1.23	N/A		0.82	N/A		1.64	N/A
hsa_piR_009051/gb/DQ582264/Homo	1.07	N/A		0.85	N/A		0.51	N/A		0.74	N/A		0.8	N/A		0.9	N/A
hsa_piR_009154/gb/DQ582400/Homo	1.55	N/A		2.39	N/A		0.89	N/A		1.94	N/A		1.63	N/A		1.36	N/A
hsa_piR_009228/gb/DQ582496/Homo	1.95	N/A		3.94	N/A		2.01	N/A		2.77	N/A		3.33	N/A		2.15	N/A
hsa_piR_009256/gb/DQ582527/Homo	1.24	N/A	B	6.43	N/A	A	1	N/A	B	2.4	N/A	B	0.51	N/A	B	0.37	N/A	B
hsa_piR_009275/gb/DQ582547/Homo	1.15	N/A		1.46	N/A		1.05	N/A		1.19	N/A		2	N/A		1.33	N/A
hsa_piR_009294/gb/DQ582566/Homo	1.22	N/A		2.38	N/A		1.27	N/A		1.69	N/A		1.65	N/A		1.81	N/A
hsa_piR_009295/gb/DQ582567/Homo	3.43	N/A		12.15	N/A		3.04	N/A		4.13	N/A		13.99	N/A		4.34	N/A
hsa_piR_009431/gb/DQ582739/Homo	0.99	N/A		1.48	N/A		0.86	N/A		1.1	N/A		0.51	N/A	A	2.16	N/A
hsa_piR_009493/gb/DQ582815/Homo	0.83	N/A	B	1.32	N/A	B	0.22	N/A	B	1.37	N/A	B	7.2	N/A	A	1.74	N/A	B
hsa_piR_009511/gb/DQ582838/Homo	2.49	N/A		10.29	N/A	A	3.19	N/A	A	3.29	N/A	A	16.04	N/A	A	4.76	N/A	A
hsa_piR_009544/gb/DQ582876/Homo	2.28	N/A	A	0.66	N/A	B	1.77	N/A	B	0.68	N/A	B	0.34	N/A	B	0.25	N/A	B
hsa_piR_009809/gb/DQ583206/Homo	0.9	N/A		1.1	N/A		1.63	N/A		1.45	N/A		1.03	N/A	A	0.41	N/A	A
hsa_piR_009894/gb/DQ583324/Homo	1.32	N/A		2.09	N/A		0.63	N/A	A	1.13	N/A		4.23	N/A		1.23	N/A
hsa_piR_009895/gb/DQ583325/Homo	2.94	N/A		1.56	N/A		1.05	N/A		2.67	N/A		2.6	N/A		1.33	N/A
hsa_piR_009900/gb/DQ583331/Homo	0.89	N/A		1.04	N/A		0.63	N/A		1.17	N/A		1.47	N/A		0.85	N/A
hsa_piR_009901/gb/DQ583332/Homo	2.83	N/A		1.5	N/A		1.6	N/A		1.86	N/A		2.14	N/A		1.37	N/A
hsa_piR_009903/gb/DQ583334/Homo	1.24	N/A	C	1.98	N/A	C	1.33	N/A	C	1.37	N/A	C	12.34	N/A	B	8.93	N/A	B
hsa_piR_009981/gb/DQ583434/Homo	1.02	N/A	A	1.08	N/A	A	0.85	N/A	A	1.74	N/A		0.19	N/A	A	0.14	N/A	A
hsa_piR_010023/gb/DQ583490/Homo	1.55	N/A		1.24	N/A	B	0.33	N/A	B	1.88	N/A	A	0.26	N/A	B	0.19	N/A	B
hsa_piR_010024/gb/DQ583491/Homo	1.09	N/A		0.82	N/A		0.61	N/A		0.63	N/A		1.2	N/A		0.37	N/A	A
hsa_piR_010172/gb/DQ583699/Homo	1.97	N/A		4.07	N/A		1.72	N/A		2.5	N/A		8.59	N/A		2.54	N/A
hsa_piR_010174/gb/DQ583701/Homo	4.28	N/A	A	3.3	N/A	A	4.58	N/A	A	3.35	N/A	A	1.6	N/A	B	3.31	N/A	A
hsa_piR_010195/gb/DQ583730/Homo	4.35	N/A	A	0.49	N/A	B	0.33	N/A	B	0.68	N/A	B	0.51	N/A	B	0.37	N/A	B
hsa_piR_010255/gb/DQ583808/Homo	0.76	N/A		0.66	N/A	A	1.03	N/A		0.53	N/A	A	1.14	N/A		0.99	N/A
hsa_piR_010431/gb/DQ584049/Homo	1.14	N/A		0.76	N/A		0.74	N/A		0.68	N/A		1.15	N/A		0.78	N/A
hsa_piR_010462/gb/DQ584096/Homo	6.22	N/A		12.66	N/A		6.12	N/A		7.94	N/A		17.41	N/A		7.94	N/A
hsa_piR_010503/gb/DQ584144/Homo	1.04	N/A		0.49	N/A	A	0.11	N/A	A	0.68	N/A	A	3.08	N/A		1.12	N/A	A
hsa_piR_010541/gb/DQ584197/Homo	0.38	N/A	A	0.3	N/A	A	0.1	N/A	A	0.11	N/A	A	0.16	N/A	A	0.11	N/A	A
hsa_piR_010564/gb/DQ584227/Homo	1.24	N/A	C	1.98	N/A	C	1.33	N/A	C	1.37	N/A	C	12.34	N/A	B	14.89	N/A
hsa_piR_010603/gb/DQ584288/Homo	0.41	N/A	A	0.66	N/A	A	0.33	N/A	A	0.34	N/A	A	0.17	N/A	A	0.12	N/A	A
hsa_piR_010799/gb/DQ584569/Homo	1.87	N/A	B	2.97	N/A	B	1.33	N/A	B	0.34	N/A	B	6.68	N/A	A	1.12	N/A	B
hsa_piR_010862/gb/DQ584649/Homo	3.23	N/A	A	1.19	N/A	B	0.27	N/A	B	0.55	N/A	B	0.41	N/A	B	0.3	N/A	B
hsa_piR_010894/gb/DQ584698/Homo	0.43	N/A		0.51	N/A		0.13	N/A		0.53	N/A		0.69	N/A		0.36	N/A
hsa_piR_011094/gb/DQ584967/Homo	1.8	N/A	A	1.98	N/A	B	0.44	N/A	B	0.46	N/A	B	3.43	N/A	A	0.99	N/A	B
hsa_piR_011101/gb/DQ584979/Homo	0.46	N/A		0.57	N/A		0.52	N/A		0.79	N/A		0.87	N/A		0.39	N/A
hsa_piR_011188/gb/DQ585095/Homo	1.7	N/A		0.95	N/A		0.44	N/A	A	1.01	N/A		1.37	N/A		1.05	N/A
hsa_piR_011281/gb/DQ585228/Homo	1.83	N/A		5.35	N/A		1.84	N/A		1.77	N/A		3.81	N/A		1.44	N/A
hsa_piR_011324/gb/DQ585292/Homo	1.87	N/A	A	2.97	N/A	A	1.16	N/A	B	1.88	N/A	A	2.31	N/A	B	2.79	N/A	A
hsa_piR_011331/gb/DQ585304/Homo	1.52	N/A		3.74	N/A		1.2	N/A		2.57	N/A		3.44	N/A		1.33	N/A
hsa_piR_011370/gb/DQ585359/Homo	1.58	N/A		1.26	N/A	A	0.73	N/A	A	1.74	N/A		3.36	N/A		2.17	N/A
hsa_piR_011422/gb/DQ585430/Homo	0.49	N/A		1.29	N/A		1.3	N/A		0.8	N/A		1.03	N/A		0.97	N/A
hsa_piR_011553/gb/DQ585650/Homo	3.73	N/A	B	3.3	N/A	B	2.66	N/A	B	3.65	N/A	B	2.06	N/A	B	4.96	N/A
hsa_piR_011714/gb/DQ585854/Homo	1.66	N/A	B	7.91	N/A	A	1.77	N/A	B	3.19	N/A	B	0.69	N/A	B	0.5	N/A	B
hsa_piR_011734/gb/DQ585879/Homo	0.56	N/A		0.99	N/A		0.61	N/A		0.74	N/A		1.01	N/A		0.97	N/A
hsa_piR_011901/gb/DQ586098/Homo	2.49	N/A	B	4.94	N/A		3.66	N/A	A	5.82	N/A	A	7.2	N/A	A	3.35	N/A	B
hsa_piR_011944/gb/DQ586155/Homo	0.31	N/A	B	0.49	N/A	B	0.66	N/A	B	0.17	N/A	B	0.26	N/A	B	0.19	N/A	B
hsa_piR_011968/gb/DQ586183/Homo	1.33	N/A		1.84	N/A		1.14	N/A		1.47	N/A		4.11	N/A		1.06	N/A
hsa_piR_012374/gb/DQ586745/Homo	1.14	N/A		0.17	N/A	A	0.19	N/A	A	1.64	N/A		1.29	N/A		0.94	N/A
hsa_piR_012443/gb/DQ586832/Homo	1.74	N/A		3.3	N/A		0.71	N/A	A	1.37	N/A		5.48	N/A		1.98	N/A
hsa_piR_012461/gb/DQ586857/Homo	0.8	N/A		1.17	N/A		1.19	N/A		1.12	N/A		0.95	N/A		0.69	N/A
hsa_piR_012519/gb/DQ586933/Homo	1.17	N/A		1.32	N/A		0.74	N/A		1.29	N/A		0.8	N/A	A	0.99	N/A
hsa_piR_012681/gb/DQ587153/Homo	1.05	N/A		0.83	N/A		0.7	N/A		1.09	N/A		0.92	N/A		0.86	N/A
hsa_piR_012734/gb/DQ587229/Homo	0.87	N/A		1.19	N/A		0.53	N/A		1.23	N/A		1.64	N/A		0.3	N/A
hsa_piR_012753/gb/DQ587269/Homo	0.83	N/A		0.9	N/A		0.74	N/A		1	N/A		0.81	N/A		0.69	N/A
hsa_piR_012789/gb/DQ587321/Homo	3.85	N/A		5.34	N/A		1.6	N/A		4.11	N/A		8.43	N/A		1.94	N/A
hsa_piR_012802/gb/DQ587338/Homo	0.57	N/A	A	2.59	N/A		0.82	N/A	A	2	N/A		1.58	N/A		0.92	N/A	A
hsa_piR_012925/gb/DQ587514/Homo	0.2	N/A	A	0.42	N/A	A	0.21	N/A	A	0.43	N/A	A	0.11	N/A	A	0.08	N/A	A
hsa_piR_013067/gb/DQ587712/Homo	2.49	N/A	B	23.74	N/A	A	6.65	N/A	B	1.37	N/A	B	2.06	N/A	B	1.49	N/A	B
hsa_piR_013069/gb/DQ587714/Homo	1.24	N/A	C	1.98	N/A	C	1.33	N/A	C	1.37	N/A	C	30.84	N/A	A	8.93	N/A	B
hsa_piR_013194/gb/DQ587886/Homo	1.45	N/A		1.65	N/A		0.89	N/A	A	1.37	N/A		2.91	N/A		0.74	N/A	A
hsa_piR_013232/gb/DQ587932/Homo	2.9	N/A	A	4.62	N/A	A	1.77	N/A	B	0.46	N/A	B	6.17	N/A	A	3.97	N/A	A
hsa_piR_013353/gb/DQ588104/Homo	8.29	N/A	A	16.48	N/A	A	5.98	N/A	A	7.53	N/A	A	24.67	N/A	A	9.68	N/A	A
hsa_piR_013432/gb/DQ588211/Homo	1.38	N/A		0.66	N/A	B	0.3	N/A	B	0.76	N/A	B	0.23	N/A	B	0.17	N/A	B
hsa_piR_013499/gb/DQ588321/Homo	2.39	N/A		0.91	N/A	A	3.07	N/A		1.05	N/A		1.42	N/A	A	1.15	N/A
hsa_piR_013624/gb/DQ588594/Homo	1.82	N/A		0.76	N/A	A	0.61	N/A	A	1.26	N/A		0.95	N/A	A	2.63	N/A
hsa_piR_013708/gb/DQ588722/Homo	0.9	N/A		0.94	N/A		1.05	N/A		0.86	N/A		1.19	N/A		0.78	N/A
hsa_piR_013745/gb/DQ588779/Homo	2.84	N/A	A	1.7	N/A	B	2.09	N/A	A	1.37	N/A	B	0.29	N/A	B	0.21	N/A	B
hsa_piR_013855/gb/DQ588925/Homo	4.97	N/A	A	3.3	N/A	B	0.89	N/A	B	2.74	N/A	B	8.22	N/A	A	4.47	N/A	B
hsa_piR_013878/gb/DQ588953/Homo	1.3	N/A		0.74	N/A	A	0.78	N/A		1.03	N/A		0.69	N/A	A	1.05	N/A
hsa_piR_013882/gb/DQ588959/Homo	0.36	N/A	A	0.57	N/A	A	0.89	N/A		0.91	N/A		0.49	N/A	A	1.06	N/A
hsa_piR_014005/gb/DQ589140/Homo	0.99	N/A	B	1.58	N/A	B	0.27	N/A	B	3.56	N/A	A	9.05	N/A	A	2.98	N/A
hsa_piR_014033/gb/DQ589177/Homo	1.91	N/A		1.22	N/A	A	1.23	N/A		1.16	N/A		1.42	N/A	A	1.26	N/A
hsa_piR_014044/gb/DQ589193/Homo	0.75	N/A	B	0.4	N/A	B	0.53	N/A	B	1.37	N/A	B	0.41	N/A	B	0.3	N/A	B
hsa_piR_014172/gb/DQ589368/Homo	3.94	N/A	A	1.32	N/A	B	1.99	N/A	B	3.88	N/A	A	2.4	N/A	B	2.23	N/A	B
hsa_piR_014460/gb/DQ589802/Homo	1.99	N/A		3.16	N/A		0.93	N/A		2.88	N/A		5.14	N/A		2.08	N/A
hsa_piR_014467/gb/DQ589809/Homo	3.62	N/A		1.98	N/A		0.6	N/A	A	0.87	N/A	A	1.5	N/A	A	0.81	N/A	A
hsa_piR_014587/gb/DQ589977/Homo	1.24	N/A	B	1.7	N/A	B	0.95	N/A	B	1.56	N/A	B	0.29	N/A	B	0.21	N/A	B
hsa_piR_014620/gb/DQ590013/Homo	0.88	N/A		1.15	N/A		1.6	N/A		1.17	N/A		1.25	N/A		0.84	N/A
hsa_piR_014626/gb/DQ590020/Homo	3.73	N/A	A	3.39	N/A	A	1.52	N/A	B	3.13	N/A	A	3.52	N/A	A	2.55	N/A	A
hsa_piR_014629/gb/DQ590023/Homo	2.42	N/A		2.6	N/A		1.19	N/A		1.51	N/A		3.14	N/A		1.65	N/A
hsa_piR_014632/gb/DQ590026/Homo	1.49	N/A	B	2.37	N/A	B	1.33	N/A	B	2.46	N/A	B	0.41	N/A	B	0.3	N/A	B
hsa_piR_014636/gb/DQ590030/Homo	2.69	N/A	A	1.65	N/A	B	1.55	N/A	B	2.28	N/A		0.34	N/A	B	0.25	N/A	B
hsa_piR_014709/gb/DQ590135/Homo	2.31	N/A	A	11.87	N/A	A	2.09	N/A	A	1.37	N/A	B	9.4	N/A	A	3.19	N/A	A
hsa_piR_014713/gb/DQ590139/Homo	0.96	N/A		0.99	N/A		1.28	N/A		0.9	N/A		1.27	N/A		1.03	N/A
hsa_piR_014879/gb/DQ590348/Homo	1.52	N/A	A	0.22	N/A	B	0.44	N/A	B	1.22	N/A	B	0.91	N/A	B	0.66	N/A	B
hsa_piR_014923/gb/DQ590404/Homo	1.33	N/A		1.8	N/A		0.95	N/A		1.65	N/A		1.55	N/A		1.69	N/A
hsa_piR_014957/gb/DQ590452/Homo	0.48	N/A		0.64	N/A		0.96	N/A		0.81	N/A		0.79	N/A		0.61	N/A
hsa_piR_014959/gb/DQ590455/Homo	1.24	N/A		1.32	N/A		0.27	N/A	A	1.19	N/A		1.1	N/A	A	1.09	N/A
hsa_piR_014982/gb/DQ590492/Homo	1.66	N/A	B	3.96	N/A	B	0.44	N/A	B	2.28	N/A	B	0.69	N/A	B	0.5	N/A	B
hsa_piR_015026/gb/DQ590548/Homo	0.78	N/A		1.22	N/A		0.87	N/A		0.97	N/A		1.68	N/A		0.94	N/A
hsa_piR_015099/gb/DQ590642/Homo	0.99	N/A	B	5.14	N/A	A	1.06	N/A	B	3.29	N/A	A	6.58	N/A	A	2.38	N/A	B
hsa_piR_015149/gb/DQ590703/Homo	1.12	N/A		0.99	N/A		0.8	N/A		0.75	N/A		2.47	N/A		1.12	N/A
hsa_piR_015150/gb/DQ590704/Homo	1.99	N/A		1.32	N/A		0.98	N/A		1.73	N/A		1.64	N/A		2.38	N/A
hsa_piR_015229/gb/DQ590804/Homo	5.8	N/A	A	4.29	N/A	A	5.32	N/A	A	6.39	N/A	A	4.8	N/A	A	4.47	N/A	A
hsa_piR_015249/gb/DQ590830/Homo	1.35	N/A		1.79	N/A		1.51	N/A		1.4	N/A		2.79	N/A		1.42	N/A
hsa_piR_015254/gb/DQ590835/Homo	5.67	N/A		12.37	N/A		4.79	N/A		6.23	N/A		20.04	N/A		6.46	N/A
hsa_piR_015442/gb/DQ591095/Homo	1.24	N/A	C	1.98	N/A	C	1.33	N/A	C	1.37	N/A	C	20.56	N/A		5.95	N/A	B
hsa_piR_015699/gb/DQ591453/Homo	0.75	N/A	B	0.4	N/A	B	1.6	N/A	B	0.55	N/A	B	0.41	N/A	B	0.3	N/A	B
hsa_piR_015737/gb/DQ591503/Homo	0.92	N/A		1.2	N/A		1.47	N/A		1.22	N/A		1	N/A		0.94	N/A
hsa_piR_015852/gb/DQ591665/Homo	1.14	N/A		0.82	N/A		0.68	N/A		0.97	N/A		0.92	N/A		0.65	N/A
hsa_piR_016163/gb/DQ592048/Homo	1.66	N/A	B	5.93	N/A	B	3.55	N/A	B	1.37	N/A	B	0.69	N/A	B	0.5	N/A	B
hsa_piR_016223/gb/DQ592130/Homo	2.07	N/A	B	0.66	N/A	B	2.22	N/A	B	1.37	N/A	B	0.69	N/A	B	0.5	N/A	B
hsa_piR_016240/gb/DQ592148/Homo	1.13	N/A		2.76	N/A		0.64	N/A		1.02	N/A		3.92	N/A		1.51	N/A
hsa_piR_016271/gb/DQ592181/Homo	2.85	N/A		1.28	N/A		1.25	N/A		2.42	N/A		2.18	N/A		2.54	N/A
hsa_piR_016645/gb/DQ592914/Homo	0.57	N/A	A	0.36	N/A	A	0.73	N/A	A	0.37	N/A	A	0.19	N/A	A	0.14	N/A	A
hsa_piR_016658/gb/DQ592931/Homo	1.38	N/A		2.14	N/A		3.77	N/A		0.81	N/A		0.76	N/A		1.13	N/A
hsa_piR_016659/gb/DQ592932/Homo	1.36	N/A		2.13	N/A		3.53	N/A		0.83	N/A		0.89	N/A		1.24	N/A
hsa_piR_016668/gb/DQ592942/Homo	1.24	N/A	B	11.87	N/A	B	18.61	N/A	A	6.85	N/A	B	2.06	N/A	B	1.49	N/A	B
hsa_piR_016677/gb/DQ592953/Homo	1.71	N/A		2.76	N/A		1.87	N/A		2	N/A		4.06	N/A		2.11	N/A
hsa_piR_016735/gb/DQ593039/Homo	2.16	N/A		1.69	N/A		4.73	N/A		1.61	N/A		1.95	N/A		2.24	N/A
hsa_piR_016742/gb/DQ593049/Homo	1.65	N/A		4.57	N/A		2	N/A		1.87	N/A		4.9	N/A		1.97	N/A
hsa_piR_016745/gb/DQ593052/Homo	2.43	N/A		6.49	N/A		8.14	N/A		3.67	N/A		6.46	N/A		3.65	N/A
hsa_piR_016792/gb/DQ593109/Homo	1.42	N/A		1.3	N/A		0.68	N/A		1.1	N/A		1.53	N/A		0.89	N/A
hsa_piR_016793/gb/DQ593110/Homo	0.53	N/A	A	1.84	N/A		0.85	N/A	A	1.37	N/A		1.47	N/A		0.85	N/A	A
hsa_piR_016828/gb/DQ593158/Homo	2.1	N/A		3.8	N/A		1.13	N/A		2.58	N/A		4.51	N/A		2.63	N/A
hsa_piR_016899/gb/DQ593271/Homo	9.46	N/A		17.09	N/A		8.91	N/A		10.18	N/A		23.98	N/A		9.02	N/A
hsa_piR_016926/gb/DQ593325/Homo	0.55	N/A		0.82	N/A		0.31	N/A		0.64	N/A		1.04	N/A		0.51	N/A
hsa_piR_016942/gb/DQ593352/Homo	5.6	N/A	B	11.87	N/A	A	1.33	N/A	B	1.37	N/A	B	12.34	N/A	A	2.98	N/A	B
hsa_piR_016945/gb/DQ593356/Homo	5.22	N/A		19.51	N/A		6.75	N/A		5.07	N/A		29.39	N/A		4.53	N/A
hsa_piR_016946/gb/DQ593358/Homo	1.24	N/A		3.21	N/A		0.82	N/A		1.44	N/A		4.74	N/A		1.68	N/A
hsa_piR_016970/gb/DQ593407/Homo	2.58	N/A		7.03	N/A		5.91	N/A		3.07	N/A		6	N/A		3.11	N/A
hsa_piR_016980/gb/DQ593423/Homo	0.96	N/A		1.83	N/A		2.25	N/A		1.16	N/A		3.95	N/A		1.72	N/A
hsa_piR_016984/gb/DQ593431/Homo	3.19	N/A		9.98	N/A		2.1	N/A		2.98	N/A		15.91	N/A		3.01	N/A
hsa_piR_017033/gb/DQ593538/Homo	0.97	N/A		0.88	N/A		0.49	N/A		1.06	N/A		0.95	N/A		0.66	N/A
hsa_piR_017037/gb/DQ593544/Homo	9.81	N/A	A	8.57	N/A	A	2.07	N/A	A	4.26	N/A	A	9.37	N/A	A	3.47	N/A	A
hsa_piR_017061/gb/DQ593574/Homo	0.48	N/A		0.41	N/A		0.28	N/A		0.56	N/A		0.47	N/A		0.6	N/A
hsa_piR_017081/gb/DQ593605/Homo	0.71	N/A	B	1.98	N/A	B	1.33	N/A	B	0.98	N/A	B	2.94	N/A		1.91	N/A	B
hsa_piR_017094/gb/DQ593621/Homo	3.11	N/A	A	2.64	N/A	B	0.44	N/A	B	3.19	N/A	A	4.11	N/A	A	1.98	N/A	B
hsa_piR_017104/gb/DQ593636/Homo	1.24	N/A	B	0.79	N/A	B	1.33	N/A	B	1.37	N/A	B	0.41	N/A	B	0.3	N/A	B
hsa_piR_017138/gb/DQ593692/Homo	2.69	N/A	A	0.33	N/A	B	1.33	N/A	B	1.6	N/A	B	0.34	N/A	B	0.25	N/A	B
hsa_piR_017184/gb/DQ593752/Homo	1.66	N/A	B	1.98	N/A	B	2.66	N/A	B	2.74	N/A	B	2.06	N/A	B	5.95	N/A	A
hsa_piR_017194/gb/DQ593767/Homo	1.87	N/A	B	1.32	N/A	B	2.88	N/A	A	2.28	N/A		0.34	N/A	B	0.25	N/A	B
hsa_piR_017213/gb/DQ593800/Homo	1.24	N/A	C	1.98	N/A	C	1.33	N/A	C	1.37	N/A	C	4.11	N/A	B	16.38	N/A	A
hsa_piR_017264/gb/DQ593870/Homo	0.52	N/A	A	0.82	N/A	A	0.66	N/A	A	0.57	N/A	A	0.17	N/A	A	0.12	N/A	A
hsa_piR_017295/gb/DQ593909/Homo	1.39	N/A		1.75	N/A		1.69	N/A		2.26	N/A		3.24	N/A		2.69	N/A
hsa_piR_017318/gb/DQ593939/Homo	2.07	N/A	A	3.74	N/A	A	1.92	N/A	A	2.74	N/A	A	1.83	N/A	B	1.98	N/A	A
hsa_piR_017373/gb/DQ594017/Homo	1.66	N/A	B	6.26	N/A	A	1.33	N/A	B	3.42	N/A	A	5.48	N/A	A	1.24	N/A	B
hsa_piR_017458/gb/DQ594126/Homo	0.71	N/A	B	1.13	N/A	B	1.71	N/A	B	1.96	N/A		0.29	N/A	B	0.21	N/A	B
hsa_piR_017715/gb/DQ594452/Homo	0.52	N/A	A	0.16	N/A	A	0.11	N/A	A	0.57	N/A	A	0.17	N/A	A	0.12	N/A	A
hsa_piR_017716/gb/DQ594453/Homo	2.4	N/A		4.48	N/A		2.34	N/A		2.39	N/A		7.77	N/A		2.63	N/A
hsa_piR_017723/gb/DQ594464/Homo	1.53	N/A		3.99	N/A		2.24	N/A		1.96	N/A		6.43	N/A		1.92	N/A
hsa_piR_017724/gb/DQ594465/Homo	1.46	N/A		2.18	N/A		3.01	N/A		1.83	N/A		2.94	N/A		1.87	N/A
hsa_piR_017791/gb/DQ594556/Homo	0.6	N/A		0.5	N/A		0.31	N/A		0.73	N/A		0.5	N/A		0.54	N/A
hsa_piR_017848/gb/DQ594634/Homo	0.98	N/A		1.98	N/A		0.95	N/A		1.27	N/A		1.62	N/A		2.13	N/A
hsa_piR_017849/gb/DQ594635/Homo	1.05	N/A		0.52	N/A	A	1.19	N/A		1.08	N/A		0.87	N/A	A	0.94	N/A
hsa_piR_017936/gb/DQ594740/Homo	1.65	N/A		2.36	N/A		1.18	N/A		1.62	N/A		1.73	N/A		1.76	N/A
hsa_piR_017978/gb/DQ594786/Homo	1.24	N/A	B	2.26	N/A	B	0.57	N/A	B	1.56	N/A	B	4.41	N/A	A	1.91	N/A	B
hsa_piR_018086/gb/DQ594918/Homo	3.11	N/A	B	6.92	N/A	B	7.98	N/A	A	2.05	N/A	B	5.14	N/A	B	7.44	N/A
hsa_piR_018140/gb/DQ594983/Homo	4.56	N/A		9.72	N/A		1.88	N/A		3.99	N/A		7.88	N/A		4.22	N/A
hsa_piR_018165/gb/DQ595023/Homo	1.13	N/A		1.17	N/A		1.03	N/A		1.31	N/A		0.65	N/A	A	1.56	N/A
hsa_piR_018292/gb/DQ595186/Homo	1.36	N/A		1.3	N/A		0.83	N/A		1.16	N/A		0.71	N/A		0.56	N/A
hsa_piR_018308/gb/DQ595204/Homo	2.49	N/A	B	9.89	N/A		1.33	N/A	B	5.48	N/A	B	1.03	N/A	B	0.74	N/A	B
hsa_piR_018363/gb/DQ595272/Homo	0.62	N/A	B	4.94	N/A	B	0.66	N/A	B	2.05	N/A	B	1.03	N/A	B	0.74	N/A	B
hsa_piR_018430/gb/DQ595353/Homo	0.32	N/A	A	1.08	N/A		0.34	N/A	A	0.53	N/A		1.86	N/A		0.24	N/A	A
hsa_piR_018454/gb/DQ595385/Homo	6.67	N/A		6.56	N/A		3.78	N/A		4.47	N/A		6.92	N/A		1.8	N/A
hsa_piR_018562/gb/DQ595525/Homo	1.66	N/A		0.92	N/A	A	1.24	N/A		2.28	N/A		1.1	N/A	A	1.69	N/A
hsa_piR_018569/gb/DQ595533/Homo	1.49	N/A		4.24	N/A		1.8	N/A		1.8	N/A		4.5	N/A		1.98	N/A
hsa_piR_018570/gb/DQ595536/Homo	2.46	N/A		8.46	N/A		2.63	N/A		2.95	N/A		11.26	N/A		3.04	N/A
hsa_piR_018573/gb/DQ595539/Homo	1.79	N/A		2.79	N/A		1.87	N/A		2.31	N/A		2.24	N/A		2.53	N/A
hsa_piR_018596/gb/DQ595575/Homo	1.87	N/A	B	8.9	N/A	B	0.66	N/A	B	2.74	N/A	B	13.36	N/A	A	5.21	N/A	B
hsa_piR_018682/gb/DQ595687/Homo	0.73	N/A	A	0.33	N/A	A	0.11	N/A	A	0.68	N/A	A	0.17	N/A	A	0.12	N/A	A
hsa_piR_018735/gb/DQ595749/Homo	2.74	N/A	A	2.37	N/A	B	0.27	N/A	B	1.1	N/A	B	0.41	N/A	B	0.3	N/A	B
hsa_piR_018766/gb/DQ595788/Homo	0.86	N/A		0.93	N/A		1.14	N/A		0.71	N/A		1.23	N/A		0.96	N/A
hsa_piR_018780/gb/DQ595807/Homo	0.77	N/A		0.81	N/A		1.11	N/A		1.08	N/A		1.01	N/A		0.95	N/A
hsa_piR_018800/gb/DQ595833/Homo	12.43	N/A		1.98	N/A	B	1.33	N/A	B	5.48	N/A	B	2.06	N/A	B	1.49	N/A	B
hsa_piR_018849/gb/DQ595899/Homo	0.96	N/A		0.97	N/A		1.14	N/A		1.05	N/A		0.99	N/A		0.98	N/A
hsa_piR_018883/gb/DQ595941/Homo	2.07	N/A		0.99	N/A	B	1.77	N/A	B	3.19	N/A	A	2.4	N/A	B	0.5	N/A	B
hsa_piR_018981/gb/DQ596061/Homo	14.92	N/A	A	7.91	N/A	B	18.61	N/A	A	8.22	N/A	B	2.06	N/A	B	1.49	N/A	B
hsa_piR_019050/gb/DQ596155/Homo	2.44	N/A		0.78	N/A		0.76	N/A		1.22	N/A		0.47	N/A		0.67	N/A
hsa_piR_019091/gb/DQ596211/Homo	0.62	N/A	A	0.42	N/A	A	1.04	N/A		0.29	N/A	A	0.15	N/A	A	0.74	N/A	A
hsa_piR_019179/gb/DQ596327/Homo	1.28	N/A		0.57	N/A		0.61	N/A		0.55	N/A		1.82	N/A		0.77	N/A
hsa_piR_019308/gb/DQ596516/Homo	1.38	N/A		2.86	N/A	A	0.89	N/A	B	1.67	N/A	A	0.23	N/A	B	0.17	N/A	B
hsa_piR_019324/gb/DQ596538/Homo	1.32	N/A		2.77	N/A		1.67	N/A		1.8	N/A		2.12	N/A		2.16	N/A
hsa_piR_019420/gb/DQ596670/Homo	0.64	N/A		0.88	N/A		0.91	N/A		0.54	N/A		0.48	N/A		0.58	N/A
hsa_piR_019521/gb/DQ596805/Homo	0.53	N/A		0.78	N/A		0.64	N/A		0.73	N/A		0.65	N/A		0.7	N/A
hsa_piR_019531/gb/DQ596815/Homo	0.62	N/A	B	6.92	N/A	B	5.98	N/A	B	0.68	N/A	B	1.03	N/A	B	0.74	N/A	B
hsa_piR_019536/gb/DQ596821/Homo	0.8	N/A		1.75	N/A		0.63	N/A	A	1.61	N/A		0.85	N/A	A	1.31	N/A
hsa_piR_019544/gb/DQ596830/Homo	2.59	N/A		1.55	N/A		1.04	N/A		1.55	N/A		1.52	N/A		1.29	N/A
hsa_piR_019628/gb/DQ596932/Homo	0.32	N/A		0.51	N/A		0.31	N/A		0.43	N/A		0.56	N/A		0.25	N/A
hsa_piR_019632/gb/DQ596936/Homo	3.73	N/A	A	2.23	N/A	B	1.16	N/A	B	2.23	N/A	A	4.88	N/A	A	2.42	N/A	A
hsa_piR_019675/gb/DQ596992/Homo	2.2	N/A		2	N/A		3.34	N/A		3.51	N/A		2.3	N/A		5.5	N/A
hsa_piR_019676/gb/DQ596993/Homo	1.43	N/A		1.03	N/A		1.04	N/A		1.27	N/A		0.95	N/A		1.12	N/A
hsa_piR_019752/gb/DQ597110/Homo	2.49	N/A		8.64	N/A		2.75	N/A		2.55	N/A		11.9	N/A		2.89	N/A
hsa_piR_019822/gb/DQ597215/Homo	1.91	N/A		3.11	N/A		1.28	N/A		1.61	N/A		7.71	N/A		1.65	N/A
hsa_piR_019823/gb/DQ597216/Homo	0.97	N/A		1.21	N/A		0.15	N/A	A	0.68	N/A	A	1.14	N/A		0.5	N/A	A
hsa_piR_019824/gb/DQ597217/Homo	1.95	N/A		3.96	N/A		0.89	N/A		2.07	N/A		8.74	N/A		2.15	N/A
hsa_piR_019825/gb/DQ597218/Homo	4.51	N/A		11.97	N/A		3.94	N/A		4.04	N/A		15.36	N/A		3.66	N/A
hsa_piR_019911/gb/DQ597340/Homo	0.55	N/A		1.11	N/A		1.37	N/A		0.68	N/A		0.48	N/A	A	0.66	N/A
hsa_piR_019912/gb/DQ597341/Homo	2.5	N/A		5.9	N/A		1.43	N/A		2.19	N/A		8.78	N/A		2.78	N/A
hsa_piR_019914/gb/DQ597347/Homo	3.27	N/A		9.31	N/A		2.81	N/A		2.61	N/A		9.53	N/A		2.83	N/A
hsa_piR_019949/gb/DQ597397/Homo	3.74	N/A		10.25	N/A		5.49	N/A		3.08	N/A		13.57	N/A		3.48	N/A
hsa_piR_019951/gb/DQ597403/Homo	2.7	N/A		8.48	N/A		3.95	N/A		2.57	N/A		8.09	N/A		2.7	N/A
hsa_piR_020008/gb/DQ597482/Homo	0.86	N/A		0.61	N/A		1.1	N/A		0.87	N/A		1.03	N/A		0.97	N/A
hsa_piR_020009/gb/DQ597484/Homo	0.48	N/A		0.55	N/A		0.27	N/A		0.51	N/A		0.57	N/A		0.37	N/A
hsa_piR_020079/gb/DQ597586/Homo	0.76	N/A		0.86	N/A		0.48	N/A		0.64	N/A		0.83	N/A		0.84	N/A
hsa_piR_020284/gb/DQ597849/Homo	2.35	N/A	A	0.66	N/A	B	1.48	N/A		1.67	N/A	A	1.6	N/A	B	1.16	N/A	B
hsa_piR_020326/gb/DQ597916/Homo	4.82	N/A		12.46	N/A		4.8	N/A		4.09	N/A		14.77	N/A		3.81	N/A
hsa_piR_020328/gb/DQ597918/Homo	0.71	N/A		1.26	N/A		1.56	N/A		0.84	N/A		0.96	N/A		0.92	N/A
hsa_piR_020345/gb/DQ597945/Homo	1.13	N/A		0.82	N/A		1.58	N/A		1.06	N/A		0.85	N/A		1.18	N/A
hsa_piR_020364/gb/DQ597971/Homo	3.96	N/A		6.67	N/A		1.95	N/A		3.24	N/A		6.76	N/A		2.46	N/A
hsa_piR_020365/gb/DQ597975/Homo	1.42	N/A		2.11	N/A		2.05	N/A		1.42	N/A		2.7	N/A		1.36	N/A
hsa_piR_020381/gb/DQ597997/Homo	1.84	N/A		3.24	N/A		2.08	N/A		2.37	N/A		3.03	N/A		2.56	N/A
hsa_piR_020388/gb/DQ598008/Homo	1.48	N/A		1.92	N/A		1.52	N/A		1.65	N/A		1.86	N/A		1.45	N/A
hsa_piR_020391/gb/DQ598016/Homo	4.97	N/A	B	9.89	N/A	B	13.3	N/A		6.85	N/A	B	2.06	N/A	B	1.49	N/A	B
hsa_piR_020401/gb/DQ598029/Homo	1.83	N/A		2.29	N/A		1.33	N/A		2.18	N/A		2.44	N/A		1.63	N/A
hsa_piR_020439/gb/DQ598084/Homo	0.49	N/A		0.49	N/A		0.37	N/A		0.43	N/A		0.2	N/A	A	0.15	N/A	A
hsa_piR_020450/gb/DQ598104/Homo	1.36	N/A		1.15	N/A		1.16	N/A		0.84	N/A		1.53	N/A		1.34	N/A
hsa_piR_020466/gb/DQ598130/Homo	1.87	N/A	B	0.99	N/A	B	1	N/A	B	0.34	N/A	B	0.51	N/A	B	0.37	N/A	B
hsa_piR_020485/gb/DQ598159/Homo	1.58	N/A		2.79	N/A		2.7	N/A		2.18	N/A		3.28	N/A		2.22	N/A
hsa_piR_020490/gb/DQ598167/Homo	1.27	N/A		2.61	N/A		1.5	N/A		1.54	N/A		2.42	N/A		1.86	N/A
hsa_piR_020492/gb/DQ598170/Homo	0.59	N/A		0.99	N/A		0.35	N/A		0.46	N/A		1.13	N/A		0.64	N/A
hsa_piR_020496/gb/DQ598175/Homo	2.26	N/A		3.66	N/A		1.53	N/A		2.79	N/A		6.17	N/A		1.82	N/A
hsa_piR_020497/gb/DQ598177/Homo	0.85	N/A		0.42	N/A	A	0.56	N/A	A	0.94	N/A		0.76	N/A	A	0.63	N/A	A
hsa_piR_020498/gb/DQ598180/Homo	1.24	N/A		1.98	N/A		0.82	N/A	A	1.79	N/A		2.53	N/A		1.6	N/A
hsa_piR_020499/gb/DQ598183/Homo	1.46	N/A		4.91	N/A		2.27	N/A		2.34	N/A		5.19	N/A		2.35	N/A
hsa_piR_020500/gb/DQ598190/Homo	1.99	N/A		3.36	N/A		3.32	N/A		2.19	N/A		4.11	N/A		4.32	N/A
hsa_piR_020541/gb/DQ598252/Homo	1.65	N/A		3	N/A		2.31	N/A		2.05	N/A		3.41	N/A		2.21	N/A
hsa_piR_020545/gb/DQ598257/Homo	4.04	N/A	A	14.34	N/A	A	2.66	N/A	B	4.79	N/A	A	25.18	N/A	A	3.35	N/A	B
hsa_piR_020548/gb/DQ598263/Homo	1.89	N/A		3.7	N/A		2.32	N/A		2.32	N/A		2.85	N/A		2.43	N/A
hsa_piR_020569/gb/DQ598293/Homo	1.16	N/A		0.91	N/A		1.33	N/A		0.97	N/A		1.01	N/A		1.12	N/A
hsa_piR_020582/gb/DQ598312/Homo	3.72	N/A		14.94	N/A		11.51	N/A		4.4	N/A		19.99	N/A		4.87	N/A
hsa_piR_020657/gb/DQ598428/Homo	1.08	N/A		0.53	N/A	A	1.24	N/A		0.18	N/A	A	0.69	N/A	A	1.09	N/A
hsa_piR_020660/gb/DQ598434/Homo	1.36	N/A		1.08	N/A		1.74	N/A		1.67	N/A		1.55	N/A		1.94	N/A
hsa_piR_020663/gb/DQ598439/Homo	0.8	N/A		0.44	N/A		0.4	N/A		0.85	N/A		0.49	N/A		0.95	N/A
hsa_piR_020718/gb/DQ598515/Homo	1.33	N/A		3.82	N/A		1.6	N/A		1.37	N/A		1.37	N/A		1.19	N/A
hsa_piR_020786/gb/DQ598612/Homo	1.2	N/A		1.78	N/A		0.27	N/A	A	0.73	N/A		1.23	N/A		0.35	N/A	A
hsa_piR_020809/gb/DQ598639/Homo	1.29	N/A		1.7	N/A		0.71	N/A		1.17	N/A		1.69	N/A		1.75	N/A
hsa_piR_020810/gb/DQ598642/Homo	2.98	N/A	A	1.19	N/A	B	4.25	N/A	A	2.74	N/A		2.47	N/A	B	2.38	N/A	B
hsa_piR_020813/gb/DQ598646/Homo	0.84	N/A		0.99	N/A		1.08	N/A		0.91	N/A		0.88	N/A		0.9	N/A
hsa_piR_020814/gb/DQ598650/Homo	1.04	N/A		0.86	N/A		0.6	N/A		0.29	N/A		0.53	N/A		0.72	N/A
hsa_piR_020828/gb/DQ598675/Homo	0.86	N/A		1.63	N/A		0.57	N/A		0.78	N/A		1.55	N/A		0.7	N/A
hsa_piR_020829/gb/DQ598677/Homo	3.67	N/A		8.83	N/A		4.63	N/A		3.62	N/A		9.37	N/A		3.26	N/A
hsa_piR_020851/gb/DQ598705/Homo	1.4	N/A	B	0.49	N/A	B	1.33	N/A	B	1.71	N/A		0.26	N/A	B	0.19	N/A	B
hsa_piR_020893/gb/DQ598752/Homo	2.24	N/A	B	2.77	N/A	B	1.6	N/A	B	1.1	N/A	B	1.64	N/A	B	0.6	N/A	B
hsa_piR_021032/gb/DQ598918/Homo	0.22	N/A		0.38	N/A		0.18	N/A		0.31	N/A		0.56	N/A		0.29	N/A
hsa_piR_021162/gb/DQ599078/Homo	13.68	N/A	A	9.89	N/A		5.98	N/A	B	7.53	N/A	A	11.31	N/A	A	2.23	N/A	B
hsa_piR_021190/gb/DQ599117/Homo	0.22	N/A	A	0.81	N/A	A	0.39	N/A	A	0.72	N/A	A	1.09	N/A	A	0.96	N/A
hsa_piR_021214/gb/DQ599147/Homo	1.54	N/A		2.79	N/A		1.96	N/A		1.13	N/A		3.51	N/A		3.06	N/A
hsa_piR_021462/gb/DQ599459/Homo	0.39	N/A		0.49	N/A		0.24	N/A		0.56	N/A		0.56	N/A		0.47	N/A
hsa_piR_021474/gb/DQ599478/Homo	2.39	N/A		0.91	N/A	A	1.43	N/A		0.74	N/A	A	0.16	N/A	A	0.11	N/A	A
hsa_piR_021589/gb/DQ599612/Homo	6.4	N/A		7.91	N/A		2.93	N/A		5.36	N/A		7.86	N/A		1.36	N/A
hsa_piR_021619/gb/DQ599647/Homo	7.05	N/A	A	1.98	N/A	B	1.33	N/A	B	2.74	N/A	B	0.69	N/A	B	0.5	N/A	B
hsa_piR_021650/gb/DQ599684/Homo	2.69	N/A		1.65	N/A		1.11	N/A		1.83	N/A		3.43	N/A		1.36	N/A
hsa_piR_021657/gb/DQ599692/Homo	0.35	N/A	A	0.66	N/A	A	0.74	N/A		0.91	N/A		0.34	N/A	A	0.58	N/A	A
hsa_piR_021658/gb/DQ599693/Homo	0.93	N/A	B	1.48	N/A	B	3.66	N/A	A	1.71	N/A	B	0.51	N/A	B	0.37	N/A	B
hsa_piR_021676/gb/DQ599712/Homo	1.55	N/A	B	4.94	N/A		2.66	N/A	B	0.68	N/A	B	6.17	N/A	A	2.23	N/A	B
hsa_piR_021742/gb/DQ599791/Homo	2.97	N/A		5.93	N/A		3.25	N/A		1.75	N/A		8.45	N/A		2.81	N/A
hsa_piR_021938/gb/DQ600048/Homo	2.18	N/A	B	3.46	N/A	B	4.65	N/A	A	3.42	N/A		2.57	N/A	B	3.72	N/A
hsa_piR_022017/gb/DQ600174/Homo	2.69	N/A		1.87	N/A		0.37	N/A	A	1.83	N/A		3.43	N/A		1.16	N/A
hsa_piR_022028/gb/DQ600186/Homo	0.68	N/A	A	0.18	N/A	A	0.12	N/A	A	1.24	N/A		4.11	N/A		2.3	N/A
hsa_piR_022039/gb/DQ600199/Homo	0.38	N/A		1.01	N/A		0.46	N/A		0.54	N/A		0.76	N/A		0.28	N/A	A
hsa_piR_022113/gb/DQ600288/Homo	2.74	N/A	A	3.56	N/A	B	1.06	N/A	B	2.46	N/A	B	0.41	N/A	B	0.3	N/A	B
hsa_piR_022184/gb/DQ600380/Homo	1.09	N/A	B	2.97	N/A	A	0.83	N/A	B	2.05	N/A	A	0.26	N/A	B	0.19	N/A	B
hsa_piR_022290/gb/DQ600508/Homo	3.33	N/A		13.35	N/A		7.12	N/A		3.86	N/A		15.57	N/A		3.51	N/A
hsa_piR_022296/gb/DQ600515/Homo	0.86	N/A		1.07	N/A		0.51	N/A		1.05	N/A		0.08	N/A	A	0.06	N/A	A
hsa_piR_022386/gb/DQ600629/Homo	1.42	N/A	B	1.13	N/A	B	2.66	N/A	A	2.15	N/A	A	1.47	N/A	B	0.64	N/A	B
hsa_piR_022417/gb/DQ600666/Homo	1.87	N/A	B	1.65	N/A	B	1.99	N/A	B	2.51	N/A	A	4.11	N/A	A	1.24	N/A	B
hsa_piR_022421/gb/DQ600670/Homo	2.88	N/A		4.94	N/A		3.82	N/A		3.25	N/A		4.5	N/A		3.54	N/A
hsa_piR_022437/gb/DQ600690/Homo	1.74	N/A	B	0.79	N/A	B	0.53	N/A	B	3.29	N/A	A	0.41	N/A	B	0.3	N/A	B
hsa_piR_022506/gb/DQ600791/Homo	0.8	N/A		1.74	N/A		1.97	N/A		1.48	N/A		1.4	N/A		1.13	N/A
hsa_piR_022520/gb/DQ600811/Homo	0.99	N/A	B	3.96	N/A		1.86	N/A	B	1.37	N/A	B	0.41	N/A	B	0.3	N/A	B
hsa_piR_022546/gb/DQ600845/Homo	2.69	N/A	A	1.32	N/A	B	1.77	N/A	B	1.14	N/A	B	1.37	N/A	B	1.49	N/A	B
hsa_piR_022628/gb/DQ600952/Homo	9.76	N/A		26.08	N/A		7.2	N/A		8.13	N/A		57.1	N/A		6.11	N/A
hsa_piR_022761/gb/DQ601135/Homo	2.49	N/A	B	1.48	N/A	B	1.66	N/A	B	0.34	N/A	B	0.51	N/A	B	0.37	N/A	B
hsa_piR_022921/gb/DQ601339/Homo	1.24	N/A	C	1.98	N/A	C	1.33	N/A	C	1.37	N/A	C	16.45	N/A	B	4.47	N/A	B
hsa_piR_022962/gb/DQ601391/Homo	0.75	N/A		0.59	N/A		0.4	N/A		0.41	N/A		0.21	N/A		0.15	N/A
hsa_piR_022963/gb/DQ601392/Homo	1.3	N/A		4.12	N/A		1.55	N/A		3.08	N/A		7.11	N/A		1.61	N/A
hsa_piR_023338/gb/DQ601914/Homo	1.11	N/A		1.32	N/A		1.18	N/A		1.14	N/A		2.06	N/A		1.57	N/A
Comments:
A: This miRNA's average Unique Molecular Index count, and thus its expression level, is relatively low (< 10) in either the Control or the Test Group and is reasonably high in the other Group (> 10).
This result suggests that the actual fold-change value is at least as large as the calculated and reported fold-change result.
This fold-change result may also have greater variations if p value > 0.05; therefore, it is important to have a sufficient number of biological replicates to validate the result for this miRNA.
B: This miRNA's average Unique Molecular Index count, and thus its expression level, is relatively low (< 10), in both the Control and Test Groups.
This fold-change result may have greater variations; therefore, it is important to have a sufficient number of biological replicates to validate the result for this miRNA.
C: This miRNA has a Unique Molecular Index count of zero in both the Control and Test Groups meaning that its expression was undetected, making this fold-change result erroneous and un-interpretable.
Fold Change & Fold Regulation:
Fold-Change is the normalized miRNA expression in each Test Sample divided the normalized miRNA expression in the Control Sample.
Fold-Regulation represents fold-change results in a biologically meaningful way. Fold-change values greater than one indicate an up-regulation, and the fold-regulation is equal to the fold-change.
Fold-change values less than one indicate a down-regulation, and the fold-regulation is the negative inverse of the fold-change.
Fold-change and fold-regulation values greater than 2 are indicated in red; fold-change values less than 0.5 and fold-regulation values less than -2 are indicated in blue.

## Sheet: Fold Change (no comments) 
nc RNA ID	Fold Change (comparing to No stress control)
	ALLN 2h	ALLN 6h	ALLN 9h	TM 2h	TM 6h	TM 9h
hsa_piR_000109/gb/DQ570079/Homo	1.56	1.38	1.48	1.18	1.53	1.38
hsa_piR_000215/gb/DQ570231/Homo	0.36	0.71	0.47	0.78	0.73	0.85
hsa_piR_000237/gb/DQ570255/Homo	0.77	0.91	0.41	0.74	0.16	0.11
hsa_piR_000254/gb/DQ570289/Homo	1.24	1.98	1.33	1.37	20.56	4.47
hsa_piR_000291/gb/DQ570344/Homo	0.62	0.33	0.22	0.23	0.34	0.25
hsa_piR_000317/gb/DQ570378/Homo	1.24	1.76	2.22	1.22	0.23	0.17
hsa_piR_000332/gb/DQ570396/Homo	1.24	1.98	18.61	1.37	2.06	1.49
hsa_piR_000344/gb/DQ570411/Homo	0.62	1.73	0.66	0.86	0.26	0.19
hsa_piR_000441/gb/DQ570540/Homo	1.78	2.26	1.52	1.96	2.35	2.34
hsa_piR_000651/gb/DQ570812/Homo	0.48	0.58	0.16	0.72	0.85	1.27
hsa_piR_000753/gb/DQ570940/Homo	1.83	3.65	1.72	1.93	3.19	2.18
hsa_piR_000765/gb/DQ570956/Homo	8.29	19.88	6.64	5.98	24.85	5.39
hsa_piR_000792/gb/DQ570989/Homo	1.24	1.98	1.33	1.37	28.78	7.44
hsa_piR_000794/gb/DQ570992/Homo	2.47	9.35	4.09	3.21	6.95	3.95
hsa_piR_000796/gb/DQ570994/Homo	0.5	1.38	0.66	0.14	0.21	0.15
hsa_piR_000799/gb/DQ570997/Homo	2.9	2.97	2.66	3.19	6.51	2.73
hsa_piR_000805/gb/DQ571003/Homo	1.51	2.63	0.92	1.73	4.03	1.58
hsa_piR_000823/gb/DQ571031/Homo	4.99	9.78	3.02	3.6	11.89	2.84
hsa_piR_000848/gb/DQ571067/Homo	1.24	0.22	0.89	0.61	0.23	0.17
hsa_piR_000925/gb/DQ571174/Homo	1.24	5.93	2.13	2.74	4.11	2.38
hsa_piR_001040/gb/DQ571333/Homo	1.03	2.33	1.47	1.46	2.13	1.6
hsa_piR_001043/gb/DQ571336/Homo	1.99	3.56	8.78	0.82	0.41	0.3
hsa_piR_001107/gb/DQ571425/Homo	1.53	1.52	0.77	1.26	3	1.09
hsa_piR_001168/gb/DQ571524/Homo	0.73	1.03	0.61	1.28	1.01	0.71
hsa_piR_001169/gb/DQ571525/Homo	0.55	1.39	0.49	0.51	0.91	0.61
hsa_piR_001206/gb/DQ571590/Homo	3.61	6.53	2.13	3.29	5.35	4.62
hsa_piR_001229/gb/DQ571639/Homo	1.24	1.98	1.33	1.37	22.61	14.89
hsa_piR_001311/gb/DQ571812/Homo	1.48	3.5	2.31	2.03	4.03	2
hsa_piR_001312/gb/DQ571813/Homo	1.88	6.14	2.87	2.58	7.25	2.73
hsa_piR_001318/gb/DQ571823/Homo	1.58	2.4	1.93	2	2.05	2.25
hsa_piR_001356/gb/DQ571873/Homo	0.44	1.03	0.47	0.98	0.62	0.85
hsa_piR_001611/gb/DQ572189/Homo	1.87	0.99	0.83	0.34	0.26	0.19
hsa_piR_001840/gb/DQ572465/Homo	4.72	8.19	5.66	5.63	9.63	6.08
hsa_piR_001918/gb/DQ572554/Homo	2.13	1.98	1.9	1.96	2.06	1.28
hsa_piR_002059/gb/DQ572751/Homo	0.41	0.66	2.51	1.67	1.37	3.14
hsa_piR_002103/gb/DQ572805/Homo	0.29	0.23	0.08	0.89	0.12	0.09
hsa_piR_002441/gb/DQ573293/Homo	1.02	1.51	0.47	1.37	1.45	0.7
hsa_piR_002468/gb/DQ573323/Homo	3.63	10.06	4.96	3.75	15.31	3.87
hsa_piR_002485/gb/DQ573352/Homo	1.19	2.06	0.73	1.25	1.72	1.6
hsa_piR_002668/gb/DQ573604/Homo	2.49	9.89	6.65	1.37	2.06	1.49
hsa_piR_002714/gb/DQ573658/Homo	2.49	5.93	1.33	2.05	11.31	2.23
hsa_piR_002852/gb/DQ573835/Homo	1.98	1.42	0.46	2.14	2.06	1.54
hsa_piR_002962/gb/DQ573977/Homo	0.62	0.2	1.06	0.96	0.21	0.15
hsa_piR_003010/gb/DQ574056/Homo	1.24	1.98	1.33	1.37	10.28	5.95
hsa_piR_003139/gb/DQ574254/Homo	1.66	6.59	1.33	2.74	8.91	0.99
hsa_piR_003145/gb/DQ574262/Homo	1.58	3.35	1.59	1.63	2.37	1.95
hsa_piR_003231/gb/DQ574379/Homo	3.94	1.65	1.33	3.19	4.45	2.98
hsa_piR_003239/gb/DQ574391/Homo	2.74	4.94	1.46	2.6	6.78	3.72
hsa_piR_003384/gb/DQ574582/Homo	1.13	0.9	1.09	1.24	0.19	0.14
hsa_piR_003545/gb/DQ574815/Homo	1.24	1.98	0.33	0.34	0.51	0.37
hsa_piR_003672/gb/DQ574991/Homo	2.07	1.98	1.11	2.51	3.08	1.49
hsa_piR_003677/gb/DQ574996/Homo	1.93	0.88	1.63	2.74	1.14	1.49
hsa_piR_004152/gb/DQ575658/Homo	2.36	4.68	1.49	2.31	11.57	3.17
hsa_piR_004153/gb/DQ575660/Homo	2.56	2.92	2.58	2.25	3.82	2.65
hsa_piR_004307/gb/DQ575881/Homo	1.87	3.53	2.19	2.18	5.02	2.25
hsa_piR_004308/gb/DQ575882/Homo	2.17	6.26	6.37	2.88	7.15	2.72
hsa_piR_004309/gb/DQ575884/Homo	2.22	4.24	4.1	3.34	3.65	4.33
hsa_piR_004456/gb/DQ576132/Homo	3.73	7.91	5.32	4.11	2.06	1.49
hsa_piR_004506/gb/DQ576200/Homo	1.33	1.91	1.15	1.23	4.87	1.79
hsa_piR_004643/gb/DQ576377/Homo	1.87	5.93	10.64	4.79	1.03	0.74
hsa_piR_004719/gb/DQ576477/Homo	1.55	0.99	0.66	0.86	0.26	0.19
hsa_piR_004721/gb/DQ576479/Homo	3.69	8.41	1.63	3.27	7.31	4.38
hsa_piR_004735/gb/DQ576498/Homo	1.24	1.44	0.48	0.87	1.68	0.95
hsa_piR_004800/gb/DQ576604/Homo	1.52	1.98	1.48	0.84	3.2	1.65
hsa_piR_004801/gb/DQ576605/Homo	1.92	1.96	3.38	1.68	3.46	2.21
hsa_piR_004923/gb/DQ576771/Homo	2.49	3.96	1.33	2.74	0.51	0.37
hsa_piR_004962/gb/DQ576828/Homo	2.07	1.43	0.96	1.75	1.26	1.32
hsa_piR_004987/gb/DQ576872/Homo	1.41	4.25	2.22	1.72	4.7	1.74
hsa_piR_004993/gb/DQ576880/Homo	1.7	3.48	2.36	1.91	4.11	2.21
hsa_piR_005019/gb/DQ576918/Homo	2.65	3.42	5.46	2.63	4.67	3.38
hsa_piR_005076/gb/DQ577008/Homo	1.77	4.77	1.44	2.06	10.18	2.04
hsa_piR_005264/gb/DQ577247/Homo	1.55	0.74	0.66	1.54	3.34	1.49
hsa_piR_005271/gb/DQ577259/Homo	0.58	0.4	0.98	1	1.1	0.99
hsa_piR_005336/gb/DQ577346/Homo	2.24	3.56	2.13	1.1	5.35	2.08
hsa_piR_005588/gb/DQ577674/Homo	0.44	0.57	0.57	0.59	0.15	0.11
hsa_piR_005660/gb/DQ577772/Homo	1.24	1.98	1.33	1.37	22.61	7.44
hsa_piR_005919/gb/DQ578126/Homo	1.24	3.3	1.33	1.14	3.43	1.24
hsa_piR_005997/gb/DQ578231/Homo	2.66	1.7	1.71	1.56	1.76	1.7
hsa_piR_006280/gb/DQ578591/Homo	1.09	0.74	0.83	0.34	0.86	1.3
hsa_piR_006374/gb/DQ578712/Homo	2.49	15.82	22.6	1.37	2.06	1.49
hsa_piR_006386/gb/DQ578726/Homo	0.23	0.36	0.12	0.62	0.19	0.14
hsa_piR_006426/gb/DQ578783/Homo	1.84	2.75	1.44	1.9	2.22	2.14
hsa_piR_006465/gb/DQ578832/Homo	1.74	0.79	0.66	1.51	0.62	0.89
hsa_piR_006613/gb/DQ579049/Homo	2.55	4.75	0.4	2.4	8.22	2.98
hsa_piR_006658/gb/DQ579110/Homo	2.18	1.48	0.66	3.42	12.85	4.09
hsa_piR_006659/gb/DQ579111/Homo	0.93	0.99	0.17	1.71	3.6	2.98
hsa_piR_006701/gb/DQ579162/Homo	2.74	2.37	1.6	2.74	3.29	1.19
hsa_piR_006702/gb/DQ579163/Homo	1.23	0.79	0.49	0.66	0.76	0.68
hsa_piR_006729/gb/DQ579197/Homo	1.09	0.37	0.66	0.68	0.13	0.09
hsa_piR_006743/gb/DQ579213/Homo	1.33	0.79	3.37	1	0.96	1.59
hsa_piR_006813/gb/DQ579298/Homo	1.99	4.35	0.53	3.01	4.52	3.28
hsa_piR_007187/gb/DQ579796/Homo	0.53	1.41	2.09	1.37	0.29	0.21
hsa_piR_007328/gb/DQ579992/Homo	1.12	1.01	0.51	0.73	0.69	0.97
hsa_piR_007336/gb/DQ580006/Homo	1.43	2.43	1.33	1.26	3.95	0.69
hsa_piR_007419/gb/DQ580106/Homo	1.71	3.21	1.33	1.54	4.37	0.56
hsa_piR_007440/gb/DQ580136/Homo	0.6	1.02	0.48	1.08	0.93	1.08
hsa_piR_007444/gb/DQ580140/Homo	1.31	2.18	0.53	0.96	1.64	0.89
hsa_piR_007524/gb/DQ580256/Homo	0.62	1.48	0.5	1.2	2.83	0.74
hsa_piR_007577/gb/DQ580329/Homo	2.24	1.05	0.71	0.91	0.14	0.1
hsa_piR_007663/gb/DQ580444/Homo	0.53	1.7	1.9	1.76	3.82	1.28
hsa_piR_007825/gb/DQ580653/Homo	4.35	5.93	9.31	2.05	1.03	0.74
hsa_piR_007832/gb/DQ580660/Homo	3.32	2.47	1.55	1.94	3.08	0.74
hsa_piR_008033/gb/DQ580927/Homo	3.32	3.96	1.33	2.74	15.08	2.98
hsa_piR_008034/gb/DQ580928/Homo	2.49	3.96	9.31	4.11	28.78	7.44
hsa_piR_008114/gb/DQ581033/Homo	0.35	0.22	1.54	0.45	0.34	1.64
hsa_piR_008184/gb/DQ581121/Homo	1.37	0.79	1	1.03	1.13	0.52
hsa_piR_008334/gb/DQ581317/Homo	1.39	0.84	1.28	1.26	0.95	1.37
hsa_piR_008488/gb/DQ581533/Homo	4.37	6.89	4.75	5.05	8.38	5.17
hsa_piR_008793/gb/DQ581930/Homo	3.37	4.14	2.54	4.23	5.01	2.52
hsa_piR_008871/gb/DQ582034/Homo	0.71	0.75	0.7	1.5	1.66	0.85
hsa_piR_008983/gb/DQ582175/Homo	0.93	0.66	0.44	0.68	1.71	0.87
hsa_piR_009017/gb/DQ582219/Homo	1.78	5.37	2.09	1.76	9.69	2.13
hsa_piR_009154/gb/DQ582400/Homo	1.55	2.39	0.89	1.94	1.63	1.36
hsa_piR_009228/gb/DQ582496/Homo	1.95	3.94	2.01	2.77	3.33	2.15
hsa_piR_009256/gb/DQ582527/Homo	1.24	6.43	1	2.4	0.51	0.37
hsa_piR_009275/gb/DQ582547/Homo	1.15	1.46	1.05	1.19	2	1.33
hsa_piR_009294/gb/DQ582566/Homo	1.22	2.38	1.27	1.69	1.65	1.81
hsa_piR_009295/gb/DQ582567/Homo	3.43	12.15	3.04	4.13	13.99	4.34
hsa_piR_009431/gb/DQ582739/Homo	0.99	1.48	0.86	1.1	0.51	2.16
hsa_piR_009493/gb/DQ582815/Homo	0.83	1.32	0.22	1.37	7.2	1.74
hsa_piR_009511/gb/DQ582838/Homo	2.49	10.29	3.19	3.29	16.04	4.76
hsa_piR_009544/gb/DQ582876/Homo	2.28	0.66	1.77	0.68	0.34	0.25
hsa_piR_009809/gb/DQ583206/Homo	0.9	1.1	1.63	1.45	1.03	0.41
hsa_piR_009894/gb/DQ583324/Homo	1.32	2.09	0.63	1.13	4.23	1.23
hsa_piR_009895/gb/DQ583325/Homo	2.94	1.56	1.05	2.67	2.6	1.33
hsa_piR_009901/gb/DQ583332/Homo	2.83	1.5	1.6	1.86	2.14	1.37
hsa_piR_009903/gb/DQ583334/Homo	1.24	1.98	1.33	1.37	12.34	8.93
hsa_piR_009981/gb/DQ583434/Homo	1.02	1.08	0.85	1.74	0.19	0.14
hsa_piR_010023/gb/DQ583490/Homo	1.55	1.24	0.33	1.88	0.26	0.19
hsa_piR_010024/gb/DQ583491/Homo	1.09	0.82	0.61	0.63	1.2	0.37
hsa_piR_010172/gb/DQ583699/Homo	1.97	4.07	1.72	2.5	8.59	2.54
hsa_piR_010174/gb/DQ583701/Homo	4.28	3.3	4.58	3.35	1.6	3.31
hsa_piR_010195/gb/DQ583730/Homo	4.35	0.49	0.33	0.68	0.51	0.37
hsa_piR_010462/gb/DQ584096/Homo	6.22	12.66	6.12	7.94	17.41	7.94
hsa_piR_010503/gb/DQ584144/Homo	1.04	0.49	0.11	0.68	3.08	1.12
hsa_piR_010541/gb/DQ584197/Homo	0.38	0.3	0.1	0.11	0.16	0.11
hsa_piR_010564/gb/DQ584227/Homo	1.24	1.98	1.33	1.37	12.34	14.89
hsa_piR_010603/gb/DQ584288/Homo	0.41	0.66	0.33	0.34	0.17	0.12
hsa_piR_010799/gb/DQ584569/Homo	1.87	2.97	1.33	0.34	6.68	1.12
hsa_piR_010862/gb/DQ584649/Homo	3.23	1.19	0.27	0.55	0.41	0.3
hsa_piR_010894/gb/DQ584698/Homo	0.43	0.51	0.13	0.53	0.69	0.36
hsa_piR_011094/gb/DQ584967/Homo	1.8	1.98	0.44	0.46	3.43	0.99
hsa_piR_011101/gb/DQ584979/Homo	0.46	0.57	0.52	0.79	0.87	0.39
hsa_piR_011188/gb/DQ585095/Homo	1.7	0.95	0.44	1.01	1.37	1.05
hsa_piR_011281/gb/DQ585228/Homo	1.83	5.35	1.84	1.77	3.81	1.44
hsa_piR_011324/gb/DQ585292/Homo	1.87	2.97	1.16	1.88	2.31	2.79
hsa_piR_011331/gb/DQ585304/Homo	1.52	3.74	1.2	2.57	3.44	1.33
hsa_piR_011370/gb/DQ585359/Homo	1.58	1.26	0.73	1.74	3.36	2.17
hsa_piR_011422/gb/DQ585430/Homo	0.49	1.29	1.3	0.8	1.03	0.97
hsa_piR_011553/gb/DQ585650/Homo	3.73	3.3	2.66	3.65	2.06	4.96
hsa_piR_011714/gb/DQ585854/Homo	1.66	7.91	1.77	3.19	0.69	0.5
hsa_piR_011734/gb/DQ585879/Homo	0.56	0.99	0.61	0.74	1.01	0.97
hsa_piR_011901/gb/DQ586098/Homo	2.49	4.94	3.66	5.82	7.2	3.35
hsa_piR_011944/gb/DQ586155/Homo	0.31	0.49	0.66	0.17	0.26	0.19
hsa_piR_011968/gb/DQ586183/Homo	1.33	1.84	1.14	1.47	4.11	1.06
hsa_piR_012374/gb/DQ586745/Homo	1.14	0.17	0.19	1.64	1.29	0.94
hsa_piR_012443/gb/DQ586832/Homo	1.74	3.3	0.71	1.37	5.48	1.98
hsa_piR_012681/gb/DQ587153/Homo	1.05	0.83	0.7	1.09	0.92	0.86
hsa_piR_012734/gb/DQ587229/Homo	0.87	1.19	0.53	1.23	1.64	0.3
hsa_piR_012789/gb/DQ587321/Homo	3.85	5.34	1.6	4.11	8.43	1.94
hsa_piR_012802/gb/DQ587338/Homo	0.57	2.59	0.82	2	1.58	0.92
hsa_piR_012925/gb/DQ587514/Homo	0.2	0.42	0.21	0.43	0.11	0.08
hsa_piR_013067/gb/DQ587712/Homo	2.49	23.74	6.65	1.37	2.06	1.49
hsa_piR_013069/gb/DQ587714/Homo	1.24	1.98	1.33	1.37	30.84	8.93
hsa_piR_013194/gb/DQ587886/Homo	1.45	1.65	0.89	1.37	2.91	0.74
hsa_piR_013232/gb/DQ587932/Homo	2.9	4.62	1.77	0.46	6.17	3.97
hsa_piR_013353/gb/DQ588104/Homo	8.29	16.48	5.98	7.53	24.67	9.68
hsa_piR_013432/gb/DQ588211/Homo	1.38	0.66	0.3	0.76	0.23	0.17
hsa_piR_013499/gb/DQ588321/Homo	2.39	0.91	3.07	1.05	1.42	1.15
hsa_piR_013624/gb/DQ588594/Homo	1.82	0.76	0.61	1.26	0.95	2.63
hsa_piR_013745/gb/DQ588779/Homo	2.84	1.7	2.09	1.37	0.29	0.21
hsa_piR_013855/gb/DQ588925/Homo	4.97	3.3	0.89	2.74	8.22	4.47
hsa_piR_013882/gb/DQ588959/Homo	0.36	0.57	0.89	0.91	0.49	1.06
hsa_piR_014005/gb/DQ589140/Homo	0.99	1.58	0.27	3.56	9.05	2.98
hsa_piR_014033/gb/DQ589177/Homo	1.91	1.22	1.23	1.16	1.42	1.26
hsa_piR_014044/gb/DQ589193/Homo	0.75	0.4	0.53	1.37	0.41	0.3
hsa_piR_014172/gb/DQ589368/Homo	3.94	1.32	1.99	3.88	2.4	2.23
hsa_piR_014460/gb/DQ589802/Homo	1.99	3.16	0.93	2.88	5.14	2.08
hsa_piR_014467/gb/DQ589809/Homo	3.62	1.98	0.6	0.87	1.5	0.81
hsa_piR_014587/gb/DQ589977/Homo	1.24	1.7	0.95	1.56	0.29	0.21
hsa_piR_014626/gb/DQ590020/Homo	3.73	3.39	1.52	3.13	3.52	2.55
hsa_piR_014629/gb/DQ590023/Homo	2.42	2.6	1.19	1.51	3.14	1.65
hsa_piR_014632/gb/DQ590026/Homo	1.49	2.37	1.33	2.46	0.41	0.3
hsa_piR_014636/gb/DQ590030/Homo	2.69	1.65	1.55	2.28	0.34	0.25
hsa_piR_014709/gb/DQ590135/Homo	2.31	11.87	2.09	1.37	9.4	3.19
hsa_piR_014879/gb/DQ590348/Homo	1.52	0.22	0.44	1.22	0.91	0.66
hsa_piR_014959/gb/DQ590455/Homo	1.24	1.32	0.27	1.19	1.1	1.09
hsa_piR_014982/gb/DQ590492/Homo	1.66	3.96	0.44	2.28	0.69	0.5
hsa_piR_015099/gb/DQ590642/Homo	0.99	5.14	1.06	3.29	6.58	2.38
hsa_piR_015149/gb/DQ590703/Homo	1.12	0.99	0.8	0.75	2.47	1.12
hsa_piR_015150/gb/DQ590704/Homo	1.99	1.32	0.98	1.73	1.64	2.38
hsa_piR_015229/gb/DQ590804/Homo	5.8	4.29	5.32	6.39	4.8	4.47
hsa_piR_015249/gb/DQ590830/Homo	1.35	1.79	1.51	1.4	2.79	1.42
hsa_piR_015254/gb/DQ590835/Homo	5.67	12.37	4.79	6.23	20.04	6.46
hsa_piR_015442/gb/DQ591095/Homo	1.24	1.98	1.33	1.37	20.56	5.95
hsa_piR_015699/gb/DQ591453/Homo	0.75	0.4	1.6	0.55	0.41	0.3
hsa_piR_015737/gb/DQ591503/Homo	0.92	1.2	1.47	1.22	1	0.94
hsa_piR_016163/gb/DQ592048/Homo	1.66	5.93	3.55	1.37	0.69	0.5
hsa_piR_016223/gb/DQ592130/Homo	2.07	0.66	2.22	1.37	0.69	0.5
hsa_piR_016240/gb/DQ592148/Homo	1.13	2.76	0.64	1.02	3.92	1.51
hsa_piR_016271/gb/DQ592181/Homo	2.85	1.28	1.25	2.42	2.18	2.54
hsa_piR_016645/gb/DQ592914/Homo	0.57	0.36	0.73	0.37	0.19	0.14
hsa_piR_016658/gb/DQ592931/Homo	1.38	2.14	3.77	0.81	0.76	1.13
hsa_piR_016659/gb/DQ592932/Homo	1.36	2.13	3.53	0.83	0.89	1.24
hsa_piR_016668/gb/DQ592942/Homo	1.24	11.87	18.61	6.85	2.06	1.49
hsa_piR_016677/gb/DQ592953/Homo	1.71	2.76	1.87	2	4.06	2.11
hsa_piR_016735/gb/DQ593039/Homo	2.16	1.69	4.73	1.61	1.95	2.24
hsa_piR_016742/gb/DQ593049/Homo	1.65	4.57	2	1.87	4.9	1.97
hsa_piR_016745/gb/DQ593052/Homo	2.43	6.49	8.14	3.67	6.46	3.65
hsa_piR_016793/gb/DQ593110/Homo	0.53	1.84	0.85	1.37	1.47	0.85
hsa_piR_016828/gb/DQ593158/Homo	2.1	3.8	1.13	2.58	4.51	2.63
hsa_piR_016899/gb/DQ593271/Homo	9.46	17.09	8.91	10.18	23.98	9.02
hsa_piR_016926/gb/DQ593325/Homo	0.55	0.82	0.31	0.64	1.04	0.51
hsa_piR_016942/gb/DQ593352/Homo	5.6	11.87	1.33	1.37	12.34	2.98
hsa_piR_016945/gb/DQ593356/Homo	5.22	19.51	6.75	5.07	29.39	4.53
hsa_piR_016946/gb/DQ593358/Homo	1.24	3.21	0.82	1.44	4.74	1.68
hsa_piR_016970/gb/DQ593407/Homo	2.58	7.03	5.91	3.07	6	3.11
hsa_piR_016980/gb/DQ593423/Homo	0.96	1.83	2.25	1.16	3.95	1.72
hsa_piR_016984/gb/DQ593431/Homo	3.19	9.98	2.1	2.98	15.91	3.01
hsa_piR_017033/gb/DQ593538/Homo	0.97	0.88	0.49	1.06	0.95	0.66
hsa_piR_017037/gb/DQ593544/Homo	9.81	8.57	2.07	4.26	9.37	3.47
hsa_piR_017061/gb/DQ593574/Homo	0.48	0.41	0.28	0.56	0.47	0.6
hsa_piR_017081/gb/DQ593605/Homo	0.71	1.98	1.33	0.98	2.94	1.91
hsa_piR_017094/gb/DQ593621/Homo	3.11	2.64	0.44	3.19	4.11	1.98
hsa_piR_017104/gb/DQ593636/Homo	1.24	0.79	1.33	1.37	0.41	0.3
hsa_piR_017138/gb/DQ593692/Homo	2.69	0.33	1.33	1.6	0.34	0.25
hsa_piR_017184/gb/DQ593752/Homo	1.66	1.98	2.66	2.74	2.06	5.95
hsa_piR_017194/gb/DQ593767/Homo	1.87	1.32	2.88	2.28	0.34	0.25
hsa_piR_017213/gb/DQ593800/Homo	1.24	1.98	1.33	1.37	4.11	16.38
hsa_piR_017264/gb/DQ593870/Homo	0.52	0.82	0.66	0.57	0.17	0.12
hsa_piR_017295/gb/DQ593909/Homo	1.39	1.75	1.69	2.26	3.24	2.69
hsa_piR_017318/gb/DQ593939/Homo	2.07	3.74	1.92	2.74	1.83	1.98
hsa_piR_017373/gb/DQ594017/Homo	1.66	6.26	1.33	3.42	5.48	1.24
hsa_piR_017458/gb/DQ594126/Homo	0.71	1.13	1.71	1.96	0.29	0.21
hsa_piR_017715/gb/DQ594452/Homo	0.52	0.16	0.11	0.57	0.17	0.12
hsa_piR_017716/gb/DQ594453/Homo	2.4	4.48	2.34	2.39	7.77	2.63
hsa_piR_017723/gb/DQ594464/Homo	1.53	3.99	2.24	1.96	6.43	1.92
hsa_piR_017724/gb/DQ594465/Homo	1.46	2.18	3.01	1.83	2.94	1.87
hsa_piR_017791/gb/DQ594556/Homo	0.6	0.5	0.31	0.73	0.5	0.54
hsa_piR_017848/gb/DQ594634/Homo	0.98	1.98	0.95	1.27	1.62	2.13
hsa_piR_017936/gb/DQ594740/Homo	1.65	2.36	1.18	1.62	1.73	1.76
hsa_piR_017978/gb/DQ594786/Homo	1.24	2.26	0.57	1.56	4.41	1.91
hsa_piR_018086/gb/DQ594918/Homo	3.11	6.92	7.98	2.05	5.14	7.44
hsa_piR_018140/gb/DQ594983/Homo	4.56	9.72	1.88	3.99	7.88	4.22
hsa_piR_018292/gb/DQ595186/Homo	1.36	1.3	0.83	1.16	0.71	0.56
hsa_piR_018308/gb/DQ595204/Homo	2.49	9.89	1.33	5.48	1.03	0.74
hsa_piR_018363/gb/DQ595272/Homo	0.62	4.94	0.66	2.05	1.03	0.74
hsa_piR_018430/gb/DQ595353/Homo	0.32	1.08	0.34	0.53	1.86	0.24
hsa_piR_018454/gb/DQ595385/Homo	6.67	6.56	3.78	4.47	6.92	1.8
hsa_piR_018562/gb/DQ595525/Homo	1.66	0.92	1.24	2.28	1.1	1.69
hsa_piR_018569/gb/DQ595533/Homo	1.49	4.24	1.8	1.8	4.5	1.98
hsa_piR_018570/gb/DQ595536/Homo	2.46	8.46	2.63	2.95	11.26	3.04
hsa_piR_018573/gb/DQ595539/Homo	1.79	2.79	1.87	2.31	2.24	2.53
hsa_piR_018596/gb/DQ595575/Homo	1.87	8.9	0.66	2.74	13.36	5.21
hsa_piR_018682/gb/DQ595687/Homo	0.73	0.33	0.11	0.68	0.17	0.12
hsa_piR_018735/gb/DQ595749/Homo	2.74	2.37	0.27	1.1	0.41	0.3
hsa_piR_018800/gb/DQ595833/Homo	12.43	1.98	1.33	5.48	2.06	1.49
hsa_piR_018883/gb/DQ595941/Homo	2.07	0.99	1.77	3.19	2.4	0.5
hsa_piR_018981/gb/DQ596061/Homo	14.92	7.91	18.61	8.22	2.06	1.49
hsa_piR_019050/gb/DQ596155/Homo	2.44	0.78	0.76	1.22	0.47	0.67
hsa_piR_019091/gb/DQ596211/Homo	0.62	0.42	1.04	0.29	0.15	0.74
hsa_piR_019308/gb/DQ596516/Homo	1.38	2.86	0.89	1.67	0.23	0.17
hsa_piR_019324/gb/DQ596538/Homo	1.32	2.77	1.67	1.8	2.12	2.16
hsa_piR_019420/gb/DQ596670/Homo	0.64	0.88	0.91	0.54	0.48	0.58
hsa_piR_019521/gb/DQ596805/Homo	0.53	0.78	0.64	0.73	0.65	0.7
hsa_piR_019531/gb/DQ596815/Homo	0.62	6.92	5.98	0.68	1.03	0.74
hsa_piR_019544/gb/DQ596830/Homo	2.59	1.55	1.04	1.55	1.52	1.29
hsa_piR_019628/gb/DQ596932/Homo	0.32	0.51	0.31	0.43	0.56	0.25
hsa_piR_019632/gb/DQ596936/Homo	3.73	2.23	1.16	2.23	4.88	2.42
hsa_piR_019675/gb/DQ596992/Homo	2.2	2	3.34	3.51	2.3	5.5
hsa_piR_019752/gb/DQ597110/Homo	2.49	8.64	2.75	2.55	11.9	2.89
hsa_piR_019822/gb/DQ597215/Homo	1.91	3.11	1.28	1.61	7.71	1.65
hsa_piR_019823/gb/DQ597216/Homo	0.97	1.21	0.15	0.68	1.14	0.5
hsa_piR_019824/gb/DQ597217/Homo	1.95	3.96	0.89	2.07	8.74	2.15
hsa_piR_019825/gb/DQ597218/Homo	4.51	11.97	3.94	4.04	15.36	3.66
hsa_piR_019911/gb/DQ597340/Homo	0.55	1.11	1.37	0.68	0.48	0.66
hsa_piR_019912/gb/DQ597341/Homo	2.5	5.9	1.43	2.19	8.78	2.78
hsa_piR_019914/gb/DQ597347/Homo	3.27	9.31	2.81	2.61	9.53	2.83
hsa_piR_019949/gb/DQ597397/Homo	3.74	10.25	5.49	3.08	13.57	3.48
hsa_piR_019951/gb/DQ597403/Homo	2.7	8.48	3.95	2.57	8.09	2.7
hsa_piR_020009/gb/DQ597484/Homo	0.48	0.55	0.27	0.51	0.57	0.37
hsa_piR_020079/gb/DQ597586/Homo	0.76	0.86	0.48	0.64	0.83	0.84
hsa_piR_020284/gb/DQ597849/Homo	2.35	0.66	1.48	1.67	1.6	1.16
hsa_piR_020326/gb/DQ597916/Homo	4.82	12.46	4.8	4.09	14.77	3.81
hsa_piR_020328/gb/DQ597918/Homo	0.71	1.26	1.56	0.84	0.96	0.92
hsa_piR_020364/gb/DQ597971/Homo	3.96	6.67	1.95	3.24	6.76	2.46
hsa_piR_020365/gb/DQ597975/Homo	1.42	2.11	2.05	1.42	2.7	1.36
hsa_piR_020381/gb/DQ597997/Homo	1.84	3.24	2.08	2.37	3.03	2.56
hsa_piR_020391/gb/DQ598016/Homo	4.97	9.89	13.3	6.85	2.06	1.49
hsa_piR_020401/gb/DQ598029/Homo	1.83	2.29	1.33	2.18	2.44	1.63
hsa_piR_020439/gb/DQ598084/Homo	0.49	0.49	0.37	0.43	0.2	0.15
hsa_piR_020466/gb/DQ598130/Homo	1.87	0.99	1	0.34	0.51	0.37
hsa_piR_020485/gb/DQ598159/Homo	1.58	2.79	2.7	2.18	3.28	2.22
hsa_piR_020490/gb/DQ598167/Homo	1.27	2.61	1.5	1.54	2.42	1.86
hsa_piR_020492/gb/DQ598170/Homo	0.59	0.99	0.35	0.46	1.13	0.64
hsa_piR_020496/gb/DQ598175/Homo	2.26	3.66	1.53	2.79	6.17	1.82
hsa_piR_020497/gb/DQ598177/Homo	0.85	0.42	0.56	0.94	0.76	0.63
hsa_piR_020498/gb/DQ598180/Homo	1.24	1.98	0.82	1.79	2.53	1.6
hsa_piR_020499/gb/DQ598183/Homo	1.46	4.91	2.27	2.34	5.19	2.35
hsa_piR_020500/gb/DQ598190/Homo	1.99	3.36	3.32	2.19	4.11	4.32
hsa_piR_020541/gb/DQ598252/Homo	1.65	3	2.31	2.05	3.41	2.21
hsa_piR_020545/gb/DQ598257/Homo	4.04	14.34	2.66	4.79	25.18	3.35
hsa_piR_020548/gb/DQ598263/Homo	1.89	3.7	2.32	2.32	2.85	2.43
hsa_piR_020582/gb/DQ598312/Homo	3.72	14.94	11.51	4.4	19.99	4.87
hsa_piR_020657/gb/DQ598428/Homo	1.08	0.53	1.24	0.18	0.69	1.09
hsa_piR_020663/gb/DQ598439/Homo	0.8	0.44	0.4	0.85	0.49	0.95
hsa_piR_020718/gb/DQ598515/Homo	1.33	3.82	1.6	1.37	1.37	1.19
hsa_piR_020786/gb/DQ598612/Homo	1.2	1.78	0.27	0.73	1.23	0.35
hsa_piR_020810/gb/DQ598642/Homo	2.98	1.19	4.25	2.74	2.47	2.38
hsa_piR_020814/gb/DQ598650/Homo	1.04	0.86	0.6	0.29	0.53	0.72
hsa_piR_020829/gb/DQ598677/Homo	3.67	8.83	4.63	3.62	9.37	3.26
hsa_piR_020851/gb/DQ598705/Homo	1.4	0.49	1.33	1.71	0.26	0.19
hsa_piR_020893/gb/DQ598752/Homo	2.24	2.77	1.6	1.1	1.64	0.6
hsa_piR_021032/gb/DQ598918/Homo	0.22	0.38	0.18	0.31	0.56	0.29
hsa_piR_021162/gb/DQ599078/Homo	13.68	9.89	5.98	7.53	11.31	2.23
hsa_piR_021190/gb/DQ599117/Homo	0.22	0.81	0.39	0.72	1.09	0.96
hsa_piR_021214/gb/DQ599147/Homo	1.54	2.79	1.96	1.13	3.51	3.06
hsa_piR_021462/gb/DQ599459/Homo	0.39	0.49	0.24	0.56	0.56	0.47
hsa_piR_021474/gb/DQ599478/Homo	2.39	0.91	1.43	0.74	0.16	0.11
hsa_piR_021589/gb/DQ599612/Homo	6.4	7.91	2.93	5.36	7.86	1.36
hsa_piR_021619/gb/DQ599647/Homo	7.05	1.98	1.33	2.74	0.69	0.5
hsa_piR_021650/gb/DQ599684/Homo	2.69	1.65	1.11	1.83	3.43	1.36
hsa_piR_021657/gb/DQ599692/Homo	0.35	0.66	0.74	0.91	0.34	0.58
hsa_piR_021658/gb/DQ599693/Homo	0.93	1.48	3.66	1.71	0.51	0.37
hsa_piR_021676/gb/DQ599712/Homo	1.55	4.94	2.66	0.68	6.17	2.23
hsa_piR_021742/gb/DQ599791/Homo	2.97	5.93	3.25	1.75	8.45	2.81
hsa_piR_021938/gb/DQ600048/Homo	2.18	3.46	4.65	3.42	2.57	3.72
hsa_piR_022017/gb/DQ600174/Homo	2.69	1.87	0.37	1.83	3.43	1.16
hsa_piR_022028/gb/DQ600186/Homo	0.68	0.18	0.12	1.24	4.11	2.3
hsa_piR_022039/gb/DQ600199/Homo	0.38	1.01	0.46	0.54	0.76	0.28
hsa_piR_022113/gb/DQ600288/Homo	2.74	3.56	1.06	2.46	0.41	0.3
hsa_piR_022184/gb/DQ600380/Homo	1.09	2.97	0.83	2.05	0.26	0.19
hsa_piR_022290/gb/DQ600508/Homo	3.33	13.35	7.12	3.86	15.57	3.51
hsa_piR_022296/gb/DQ600515/Homo	0.86	1.07	0.51	1.05	0.08	0.06
hsa_piR_022386/gb/DQ600629/Homo	1.42	1.13	2.66	2.15	1.47	0.64
hsa_piR_022417/gb/DQ600666/Homo	1.87	1.65	1.99	2.51	4.11	1.24
hsa_piR_022421/gb/DQ600670/Homo	2.88	4.94	3.82	3.25	4.5	3.54
hsa_piR_022437/gb/DQ600690/Homo	1.74	0.79	0.53	3.29	0.41	0.3
hsa_piR_022506/gb/DQ600791/Homo	0.8	1.74	1.97	1.48	1.4	1.13
hsa_piR_022520/gb/DQ600811/Homo	0.99	3.96	1.86	1.37	0.41	0.3
hsa_piR_022546/gb/DQ600845/Homo	2.69	1.32	1.77	1.14	1.37	1.49
hsa_piR_022628/gb/DQ600952/Homo	9.76	26.08	7.2	8.13	57.1	6.11
hsa_piR_022761/gb/DQ601135/Homo	2.49	1.48	1.66	0.34	0.51	0.37
hsa_piR_022921/gb/DQ601339/Homo	1.24	1.98	1.33	1.37	16.45	4.47
hsa_piR_022962/gb/DQ601391/Homo	0.75	0.59	0.4	0.41	0.21	0.15
hsa_piR_022963/gb/DQ601392/Homo	1.3	4.12	1.55	3.08	7.11	1.61
hsa_piR_023338/gb/DQ601914/Homo	1.11	1.32	1.18	1.14	2.06	1.57

## Sheet:  Comon piRNA Fold Change
ncRNA ID	Fold Change ALLN 2h	Fold Change Tunicamycin 2 h	Average Fold Change	Standard Error		ncRNA ID	Fold Change ALLN 6h	Fold Change Tunicmaycin 6h	Average Fold Change	Standard Error		ncRNA ID	Fold Change ALLN 9h	Fold Change Tunicamycin 9h	Average Fold Change	Standard Error
hsa_piR_021032/gb/DQ598918/Homo	0.22	0.31	0.265	0.0636396		hsa_piR_002962/gb/DQ573977/Homo	0.2	0.21	0.205	0.00707107		hsa_piR_021032/gb/DQ598918/Homo	0.18	0.29	0.235	0.0777817
hsa_piR_000796/gb/DQ570994/Homo	0.5	0.14	0.32	0.254558		hsa_piR_008114/gb/DQ581033/Homo	0.22	0.34	0.28	0.0848528		hsa_piR_021462/gb/DQ599459/Homo	0.24	0.47	0.355	0.162635
hsa_piR_019628/gb/DQ596932/Homo	0.32	0.43	0.375	0.0777817		hsa_piR_017061/gb/DQ593574/Homo	0.41	0.47	0.44	0.0424264		hsa_piR_020009/gb/DQ597484/Homo	0.27	0.37	0.32	0.0707107
hsa_piR_008114/gb/DQ581033/Homo	0.35	0.45	0.4	0.0707107		hsa_piR_020663/gb/DQ598439/Homo	0.44	0.49	0.465	0.0353553		hsa_piR_019628/gb/DQ596932/Homo	0.31	0.25	0.28	0.0424264
hsa_piR_020439/gb/DQ598084/Homo	0.49	0.43	0.46	0.0424264		hsa_piR_017791/gb/DQ594556/Homo	0.5	0.5	0.5	0		hsa_piR_022962/gb/DQ601391/Homo	0.4	0.15	0.275	0.176777
hsa_piR_003672/gb/DQ574991/Homo	2.07	2.51	2.29	0.311127		hsa_piR_019675/gb/DQ596992/Homo	2	2.3	2.15	0.212132		hsa_piR_009228/gb/DQ582496/Homo	2.01	2.15	2.08	0.0989949
hsa_piR_004152/gb/DQ575658/Homo	2.36	2.31	2.335	0.0353553		hsa_piR_001318/gb/DQ571823/Homo	2.4	2.05	2.225	0.247487		hsa_piR_020381/gb/DQ597997/Homo	2.08	2.56	2.32	0.339411
hsa_piR_016828/gb/DQ593158/Homo	2.1	2.58	2.34	0.339411		hsa_piR_001040/gb/DQ571333/Homo	2.33	2.13	2.23	0.141421		hsa_piR_016984/gb/DQ593431/Homo	2.1	3.01	2.555	0.643467
hsa_piR_019912/gb/DQ597341/Homo	2.5	2.19	2.345	0.219203		hsa_piR_020401/gb/DQ598029/Homo	2.29	2.44	2.365	0.106066		hsa_piR_001206/gb/DQ571590/Homo	2.13	4.62	3.375	1.7607
hsa_piR_017716/gb/DQ594453/Homo	2.4	2.39	2.395	0.00707107		hsa_piR_020365/gb/DQ597975/Homo	2.11	2.7	2.405	0.417193		hsa_piR_004307/gb/DQ575881/Homo	2.19	2.25	2.22	0.0424264
hsa_piR_004153/gb/DQ575660/Homo	2.56	2.25	2.405	0.219203		hsa_piR_019324/gb/DQ596538/Homo	2.77	2.12	2.445	0.459619		hsa_piR_020499/gb/DQ598183/Homo	2.27	2.35	2.31	0.0565685
hsa_piR_006613/gb/DQ579049/Homo	2.55	2.4	2.475	0.106066		hsa_piR_006426/gb/DQ578783/Homo	2.75	2.22	2.485	0.374767		hsa_piR_020541/gb/DQ598252/Homo	2.31	2.21	2.26	0.0707107
hsa_piR_019752/gb/DQ597110/Homo	2.49	2.55	2.52	0.0424264		hsa_piR_020490/gb/DQ598167/Homo	2.61	2.42	2.515	0.13435		hsa_piR_001311/gb/DQ571812/Homo	2.31	2	2.155	0.219203
hsa_piR_004308/gb/DQ575882/Homo	2.17	2.88	2.525	0.502046		hsa_piR_018573/gb/DQ595539/Homo	2.79	2.24	2.515	0.388909		hsa_piR_020548/gb/DQ598263/Homo	2.32	2.43	2.375	0.0777817
hsa_piR_020496/gb/DQ598175/Homo	2.26	2.79	2.525	0.374767		hsa_piR_017724/gb/DQ594465/Homo	2.18	2.94	2.56	0.537401		hsa_piR_017716/gb/DQ594453/Homo	2.34	2.63	2.485	0.205061
hsa_piR_016271/gb/DQ592181/Homo	2.85	2.42	2.635	0.304056		hsa_piR_007832/gb/DQ580660/Homo	2.47	3.08	2.775	0.431335		hsa_piR_004993/gb/DQ576880/Homo	2.36	2.21	2.285	0.106066
hsa_piR_019951/gb/DQ597403/Homo	2.7	2.57	2.635	0.0919239		hsa_piR_003145/gb/DQ574262/Homo	3.35	2.37	2.86	0.692965		hsa_piR_008793/gb/DQ581930/Homo	2.54	2.52	2.53	0.0141421
hsa_piR_005019/gb/DQ576918/Homo	2.65	2.63	2.64	0.0141421		hsa_piR_014629/gb/DQ590023/Homo	2.6	3.14	2.87	0.381838		hsa_piR_004153/gb/DQ575660/Homo	2.58	2.65	2.615	0.0494975
hsa_piR_003239/gb/DQ574391/Homo	2.74	2.6	2.67	0.0989949		hsa_piR_020485/gb/DQ598159/Homo	2.79	3.28	3.035	0.346482		hsa_piR_018570/gb/DQ595536/Homo	2.63	3.04	2.835	0.289914
hsa_piR_018570/gb/DQ595536/Homo	2.46	2.95	2.705	0.346482		hsa_piR_020381/gb/DQ597997/Homo	3.24	3.03	3.135	0.148492		hsa_piR_020485/gb/DQ598159/Homo	2.7	2.22	2.46	0.339411
hsa_piR_004309/gb/DQ575884/Homo	2.22	3.34	2.78	0.79196		hsa_piR_021214/gb/DQ599147/Homo	2.79	3.51	3.15	0.509117		hsa_piR_019752/gb/DQ597110/Homo	2.75	2.89	2.82	0.0989949
hsa_piR_009895/gb/DQ583325/Homo	2.94	2.67	2.805	0.190919		hsa_piR_009894/gb/DQ583324/Homo	2.09	4.23	3.16	1.51321		hsa_piR_019914/gb/DQ597347/Homo	2.81	2.83	2.82	0.0141421
hsa_piR_016970/gb/DQ593407/Homo	2.58	3.07	2.825	0.346482		hsa_piR_007336/gb/DQ580006/Homo	2.43	3.95	3.19	1.0748		hsa_piR_001312/gb/DQ571813/Homo	2.87	2.73	2.8	0.0989949
hsa_piR_000794/gb/DQ570992/Homo	2.47	3.21	2.84	0.523259		hsa_piR_020541/gb/DQ598252/Homo	3	3.41	3.205	0.289914		hsa_piR_000823/gb/DQ571031/Homo	3.02	2.84	2.93	0.127279
hsa_piR_019675/gb/DQ596992/Homo	2.2	3.51	2.855	0.92631		hsa_piR_020548/gb/DQ598263/Homo	3.7	2.85	3.275	0.601041		hsa_piR_009295/gb/DQ582567/Homo	3.04	4.34	3.69	0.919239
hsa_piR_019914/gb/DQ597347/Homo	3.27	2.61	2.94	0.46669		hsa_piR_000805/gb/DQ571003/Homo	2.63	4.03	3.33	0.989949		hsa_piR_021742/gb/DQ599791/Homo	3.25	2.81	3.03	0.311127
hsa_piR_016745/gb/DQ593052/Homo	2.43	3.67	3.05	0.876812		hsa_piR_016240/gb/DQ592148/Homo	2.76	3.92	3.34	0.820244		hsa_piR_020500/gb/DQ598190/Homo	3.32	4.32	3.82	0.707107
hsa_piR_022421/gb/DQ600670/Homo	2.88	3.25	3.065	0.26163		hsa_piR_005919/gb/DQ578126/Homo	3.3	3.43	3.365	0.0919239		hsa_piR_019675/gb/DQ596992/Homo	3.34	5.5	4.42	1.52735
hsa_piR_016984/gb/DQ593431/Homo	3.19	2.98	3.085	0.148492		hsa_piR_004153/gb/DQ575660/Homo	2.92	3.82	3.37	0.636396		hsa_piR_004801/gb/DQ576605/Homo	3.38	2.21	2.795	0.827315
hsa_piR_019949/gb/DQ597397/Homo	3.74	3.08	3.41	0.46669		hsa_piR_016677/gb/DQ592953/Homo	2.76	4.06	3.41	0.919239		hsa_piR_022421/gb/DQ600670/Homo	3.82	3.54	3.68	0.19799
hsa_piR_001206/gb/DQ571590/Homo	3.61	3.29	3.45	0.226274		hsa_piR_000753/gb/DQ570940/Homo	3.65	3.19	3.42	0.325269		hsa_piR_019825/gb/DQ597218/Homo	3.94	3.66	3.8	0.19799
hsa_piR_004721/gb/DQ576479/Homo	3.69	3.27	3.48	0.296985		hsa_piR_011331/gb/DQ585304/Homo	3.74	3.44	3.59	0.212132		hsa_piR_019951/gb/DQ597403/Homo	3.95	2.7	3.325	0.883883
hsa_piR_022290/gb/DQ600508/Homo	3.33	3.86	3.595	0.374767		hsa_piR_009228/gb/DQ582496/Homo	3.94	3.33	3.635	0.431335		hsa_piR_000794/gb/DQ570992/Homo	4.09	3.95	4.02	0.0989949
hsa_piR_020364/gb/DQ597971/Homo	3.96	3.24	3.6	0.509117		hsa_piR_020500/gb/DQ598190/Homo	3.36	4.11	3.735	0.53033		hsa_piR_004309/gb/DQ575884/Homo	4.1	4.33	4.215	0.162635
hsa_piR_020829/gb/DQ598677/Homo	3.67	3.62	3.645	0.0353553		hsa_piR_001311/gb/DQ571812/Homo	3.5	4.03	3.765	0.374767		hsa_piR_020829/gb/DQ598677/Homo	4.63	3.26	3.945	0.968736
hsa_piR_002468/gb/DQ573323/Homo	3.63	3.75	3.69	0.0848528		hsa_piR_004993/gb/DQ576880/Homo	3.48	4.11	3.795	0.445477		hsa_piR_016735/gb/DQ593039/Homo	4.73	2.24	3.485	1.7607
hsa_piR_009295/gb/DQ582567/Homo	3.43	4.13	3.78	0.494975		hsa_piR_004309/gb/DQ575884/Homo	4.24	3.65	3.945	0.417193		hsa_piR_008488/gb/DQ581533/Homo	4.75	5.17	4.96	0.296985
hsa_piR_008793/gb/DQ581930/Homo	3.37	4.23	3.8	0.608112		hsa_piR_016946/gb/DQ593358/Homo	3.21	4.74	3.975	1.08187		hsa_piR_015254/gb/DQ590835/Homo	4.79	6.46	5.625	1.18087
hsa_piR_012789/gb/DQ587321/Homo	3.85	4.11	3.98	0.183848		hsa_piR_005019/gb/DQ576918/Homo	3.42	4.67	4.045	0.883883		hsa_piR_020326/gb/DQ597916/Homo	4.8	3.81	4.305	0.700036
hsa_piR_020582/gb/DQ598312/Homo	3.72	4.4	4.06	0.480833		hsa_piR_014460/gb/DQ589802/Homo	3.16	5.14	4.15	1.40007		hsa_piR_002468/gb/DQ573323/Homo	4.96	3.87	4.415	0.770746
hsa_piR_018140/gb/DQ594983/Homo	4.56	3.99	4.275	0.403051		hsa_piR_016828/gb/DQ593158/Homo	3.8	4.51	4.155	0.502046		hsa_piR_005019/gb/DQ576918/Homo	5.46	3.38	4.42	1.47078
hsa_piR_019825/gb/DQ597218/Homo	4.51	4.04	4.275	0.33234		hsa_piR_004307/gb/DQ575881/Homo	3.53	5.02	4.275	1.05359		hsa_piR_019949/gb/DQ597397/Homo	5.49	3.48	4.485	1.42128
hsa_piR_000823/gb/DQ571031/Homo	4.99	3.6	4.295	0.982878		hsa_piR_018569/gb/DQ595533/Homo	4.24	4.5	4.37	0.183848		hsa_piR_001840/gb/DQ572465/Homo	5.66	6.08	5.87	0.296985
hsa_piR_020326/gb/DQ597916/Homo	4.82	4.09	4.455	0.516188		hsa_piR_012443/gb/DQ586832/Homo	3.3	5.48	4.39	1.54149		hsa_piR_016970/gb/DQ593407/Homo	5.91	3.11	4.51	1.9799
hsa_piR_008488/gb/DQ581533/Homo	4.37	5.05	4.71	0.480833		hsa_piR_004987/gb/DQ576872/Homo	4.25	4.7	4.475	0.318198		hsa_piR_010462/gb/DQ584096/Homo	6.12	7.94	7.03	1.28693
hsa_piR_016945/gb/DQ593356/Homo	5.22	5.07	5.145	0.106066		hsa_piR_008793/gb/DQ581930/Homo	4.14	5.01	4.575	0.615183		hsa_piR_004308/gb/DQ575882/Homo	6.37	2.72	4.545	2.58094
hsa_piR_001840/gb/DQ572465/Homo	4.72	5.63	5.175	0.643467		hsa_piR_011281/gb/DQ585228/Homo	5.35	3.81	4.58	1.08894		hsa_piR_000765/gb/DQ570956/Homo	6.64	5.39	6.015	0.883883
hsa_piR_018454/gb/DQ595385/Homo	6.67	4.47	5.57	1.55563		hsa_piR_022421/gb/DQ600670/Homo	4.94	4.5	4.72	0.311127		hsa_piR_016945/gb/DQ593356/Homo	6.75	4.53	5.64	1.56978
hsa_piR_021589/gb/DQ599612/Homo	6.4	5.36	5.88	0.735391		hsa_piR_016742/gb/DQ593049/Homo	4.57	4.9	4.735	0.233345		hsa_piR_022290/gb/DQ600508/Homo	7.12	3.51	5.315	2.55266
hsa_piR_015254/gb/DQ590835/Homo	5.67	6.23	5.95	0.39598		hsa_piR_020496/gb/DQ598175/Homo	3.66	6.17	4.915	1.77484		hsa_piR_022628/gb/DQ600952/Homo	7.2	6.11	6.655	0.770746
hsa_piR_010462/gb/DQ584096/Homo	6.22	7.94	7.08	1.21622		hsa_piR_020499/gb/DQ598183/Homo	4.91	5.19	5.05	0.19799		hsa_piR_016745/gb/DQ593052/Homo	8.14	3.65	5.895	3.17491
hsa_piR_000765/gb/DQ570956/Homo	8.29	5.98	7.135	1.63342		hsa_piR_017723/gb/DQ594464/Homo	3.99	6.43	5.21	1.72534		hsa_piR_016899/gb/DQ593271/Homo	8.91	9.02	8.965	0.0777817
hsa_piR_022628/gb/DQ600952/Homo	9.76	8.13	8.945	1.15258		hsa_piR_019822/gb/DQ597215/Homo	3.11	7.71	5.41	3.25269		hsa_piR_020582/gb/DQ598312/Homo	11.51	4.87	8.19	4.69519
hsa_piR_016899/gb/DQ593271/Homo	9.46	10.18	9.82	0.509117		hsa_piR_022963/gb/DQ601392/Homo	4.12	7.11	5.615	2.11425
						hsa_piR_003239/gb/DQ574391/Homo	4.94	6.78	5.86	1.30108
						hsa_piR_001206/gb/DQ571590/Homo	6.53	5.35	5.94	0.834386
						hsa_piR_017716/gb/DQ594453/Homo	4.48	7.77	6.125	2.32638
						hsa_piR_010172/gb/DQ583699/Homo	4.07	8.59	6.33	3.19612
						hsa_piR_019824/gb/DQ597217/Homo	3.96	8.74	6.35	3.37997
						hsa_piR_016745/gb/DQ593052/Homo	6.49	6.46	6.475	0.0212132
						hsa_piR_006613/gb/DQ579049/Homo	4.75	8.22	6.485	2.45366
						hsa_piR_016970/gb/DQ593407/Homo	7.03	6	6.515	0.72832
						hsa_piR_001312/gb/DQ571813/Homo	6.14	7.25	6.695	0.784889
						hsa_piR_004308/gb/DQ575882/Homo	6.26	7.15	6.705	0.629325
						hsa_piR_020364/gb/DQ597971/Homo	6.67	6.76	6.715	0.0636396
						hsa_piR_018454/gb/DQ595385/Homo	6.56	6.92	6.74	0.254558
						hsa_piR_012789/gb/DQ587321/Homo	5.34	8.43	6.885	2.18496
						hsa_piR_021742/gb/DQ599791/Homo	5.93	8.45	7.19	1.78191
						hsa_piR_019912/gb/DQ597341/Homo	5.9	8.78	7.34	2.03647
						hsa_piR_005076/gb/DQ577008/Homo	4.77	10.18	7.475	3.82545
						hsa_piR_008488/gb/DQ581533/Homo	6.89	8.38	7.635	1.05359
						hsa_piR_004721/gb/DQ576479/Homo	8.41	7.31	7.86	0.777817
						hsa_piR_021589/gb/DQ599612/Homo	7.91	7.86	7.885	0.0353553
						hsa_piR_004152/gb/DQ575658/Homo	4.68	11.57	8.125	4.87197
						hsa_piR_000794/gb/DQ570992/Homo	9.35	6.95	8.15	1.69706
						hsa_piR_019951/gb/DQ597403/Homo	8.48	8.09	8.285	0.275772
						hsa_piR_018140/gb/DQ594983/Homo	9.72	7.88	8.8	1.30108
						hsa_piR_001840/gb/DQ572465/Homo	8.19	9.63	8.91	1.01823
						hsa_piR_020829/gb/DQ598677/Homo	8.83	9.37	9.1	0.381838
						hsa_piR_019914/gb/DQ597347/Homo	9.31	9.53	9.42	0.155563
						hsa_piR_018570/gb/DQ595536/Homo	8.46	11.26	9.86	1.9799
						hsa_piR_019752/gb/DQ597110/Homo	8.64	11.9	10.27	2.30517
						hsa_piR_000823/gb/DQ571031/Homo	9.78	11.89	10.835	1.492
						hsa_piR_019949/gb/DQ597397/Homo	10.25	13.57	11.91	2.34759
						hsa_piR_002468/gb/DQ573323/Homo	10.06	15.31	12.685	3.71231
						hsa_piR_016984/gb/DQ593431/Homo	9.98	15.91	12.945	4.19314
						hsa_piR_009295/gb/DQ582567/Homo	12.15	13.99	13.07	1.30108
						hsa_piR_020326/gb/DQ597916/Homo	12.46	14.77	13.615	1.63342
						hsa_piR_019825/gb/DQ597218/Homo	11.97	15.36	13.665	2.39709
						hsa_piR_022290/gb/DQ600508/Homo	13.35	15.57	14.46	1.56978
						hsa_piR_010462/gb/DQ584096/Homo	12.66	17.41	15.035	3.35876
						hsa_piR_015254/gb/DQ590835/Homo	12.37	20.04	16.205	5.42351
						hsa_piR_020582/gb/DQ598312/Homo	14.94	19.99	17.465	3.57089
						hsa_piR_016899/gb/DQ593271/Homo	17.09	23.98	20.535	4.87197
						hsa_piR_000765/gb/DQ570956/Homo	19.88	24.85	22.365	3.51432
						hsa_piR_016945/gb/DQ593356/Homo	19.51	29.39	24.45	6.98621
						hsa_piR_022628/gb/DQ600952/Homo	26.08	57.1	41.59	21.9345
