# Supplementary material for: PIWI proteins contribute to apoptosis during the UPR in human airway epithelial cells
Source: Sci Rep. 2018 Nov 6;8:16431. doi: 10.1038/s41598-018-34861-2 (PMC6219583; doi:10.1038/s41598-018-34861-2)
Supplement: Supplementary file 3 — Supplemental Table 2 [file 41598_2018_34861_MOESM3_ESM.xlsx]

## Sheet: siPIWL2-4 ERstress comparition
ncRNA ID	Fold Change (comparing to Control)
	ALLN 6h	Tunicamycin 6h	ALLN 6h siPIWIL_2/4	Tunicamycin 6h siPIWIL_2/4
hsa_piR_002962/gb/DQ573977/Homo	0.2	0.21	not detected
hsa_piR_008114/gb/DQ581033/Homo	0.22	0.34	0.78	0.61
hsa_piR_017061/gb/DQ593574/Homo	0.41	0.47	1.02	1.12
hsa_piR_020663/gb/DQ598439/Homo	0.44	0.49	not detected
hsa_piR_017791/gb/DQ594556/Homo	0.5	0.5	0.67	0.94
hsa_piR_019675/gb/DQ596992/Homo	2	2.3	1.17	1.87
hsa_piR_001318/gb/DQ571823/Homo	2.4	2.05	1.1	0.8
hsa_piR_001040/gb/DQ571333/Homo	2.33	2.13	2.48	2.03
hsa_piR_020401/gb/DQ598029/Homo	2.29	2.44	0.55	0.78
hsa_piR_020365/gb/DQ597975/Homo	2.11	2.7	0.66	0.59
hsa_piR_019324/gb/DQ596538/Homo	2.77	2.12	1.72	0.85
hsa_piR_006426/gb/DQ578783/Homo	2.75	2.22	1.18	1.53
hsa_piR_020490/gb/DQ598167/Homo	2.61	2.42	0.68	0.87
hsa_piR_018573/gb/DQ595539/Homo	2.79	2.24	0.58	0.89
hsa_piR_017724/gb/DQ594465/Homo	2.18	2.94	1.57	2.14
hsa_piR_007832/gb/DQ580660/Homo	2.47	3.08	0.55	0.48
hsa_piR_003145/gb/DQ574262/Homo	3.35	2.37	not detected
hsa_piR_014629/gb/DQ590023/Homo	2.6	3.14	0.53	0.61
hsa_piR_020485/gb/DQ598159/Homo	2.79	3.28		0.95
hsa_piR_020381/gb/DQ597997/Homo	3.24	3.03	1.27	1.66
hsa_piR_021214/gb/DQ599147/Homo	2.79	3.51	0.52	0.68
hsa_piR_009894/gb/DQ583324/Homo	2.09	4.23	not detected
hsa_piR_007336/gb/DQ580006/Homo	2.43	3.95	0.83	0.78
hsa_piR_020541/gb/DQ598252/Homo	3	3.41	0.58	0.82
hsa_piR_020548/gb/DQ598263/Homo	3.7	2.85	0.66	0.78
hsa_piR_000805/gb/DQ571003/Homo	2.63	4.03	1.52	1.19
hsa_piR_016240/gb/DQ592148/Homo	2.76	3.92	0.28	1.56
hsa_piR_005919/gb/DQ578126/Homo	3.3	3.43	not detected
hsa_piR_004153/gb/DQ575660/Homo	2.92	3.82	0.77	1.12
hsa_piR_016677/gb/DQ592953/Homo	2.76	4.06	1	1.38
hsa_piR_000753/gb/DQ570940/Homo	3.65	3.19	0.71	0.77
hsa_piR_011331/gb/DQ585304/Homo	3.74	3.44	0.37	1.13
hsa_piR_009228/gb/DQ582496/Homo	3.94	3.33	0.85	0.82
hsa_piR_020500/gb/DQ598190/Homo	3.36	4.11	0.39	0.5
hsa_piR_001311/gb/DQ571812/Homo	3.5	4.03	1.68	1.75
hsa_piR_004993/gb/DQ576880/Homo	3.48	4.11	not detected
hsa_piR_004309/gb/DQ575884/Homo	4.24	3.65	1.21	1.79
hsa_piR_016946/gb/DQ593358/Homo	3.21	4.74	1.58	1.97
hsa_piR_005019/gb/DQ576918/Homo	3.42	4.67	0.45	0.96
hsa_piR_014460/gb/DQ589802/Homo	3.16	5.14	not detected
hsa_piR_016828/gb/DQ593158/Homo	3.8	4.51	not detected
hsa_piR_004307/gb/DQ575881/Homo	3.53	5.02	1.57	1.92
hsa_piR_018569/gb/DQ595533/Homo	4.24	4.5	1.93	1.45
hsa_piR_012443/gb/DQ586832/Homo	3.3	5.48	0.73	0.87
hsa_piR_004987/gb/DQ576872/Homo	4.25	4.7	0.91	0.75
hsa_piR_008793/gb/DQ581930/Homo	4.14	5.01	not detected
hsa_piR_011281/gb/DQ585228/Homo	5.35	3.81	not detected
hsa_piR_022421/gb/DQ600670/Homo	4.94	4.5	not detected
hsa_piR_016742/gb/DQ593049/Homo	4.57	4.9	1.63	2
hsa_piR_020496/gb/DQ598175/Homo	3.66	6.17	1.35	2
hsa_piR_020499/gb/DQ598183/Homo	4.91	5.19	1.93	2.22
hsa_piR_017723/gb/DQ594464/Homo	3.99	6.43	1.38	1.87
hsa_piR_019822/gb/DQ597215/Homo	3.11	7.71	1.83	1.91
hsa_piR_022963/gb/DQ601392/Homo	4.12	7.11	not detected
hsa_piR_003239/gb/DQ574391/Homo	4.94	6.78	not detected
hsa_piR_001206/gb/DQ571590/Homo	6.53	5.35	not detected
hsa_piR_017716/gb/DQ594453/Homo	4.48	7.77	1.01	0.81
hsa_piR_010172/gb/DQ583699/Homo	4.07	8.59	0.83	3.12
hsa_piR_019824/gb/DQ597217/Homo	3.96	8.74	1.16	1.13
hsa_piR_016745/gb/DQ593052/Homo	6.49	6.46	1.39	2.03
hsa_piR_006613/gb/DQ579049/Homo	4.75	8.22	not detected
hsa_piR_016970/gb/DQ593407/Homo	7.03	6	1.59	1.93
hsa_piR_001312/gb/DQ571813/Homo	6.14	7.25	1.73	1.75
hsa_piR_004308/gb/DQ575882/Homo	6.26	7.15	1.76	2.2
hsa_piR_020364/gb/DQ597971/Homo	6.67	6.76	1.1	1.33
hsa_piR_018454/gb/DQ595385/Homo	6.56	6.92	not detected
hsa_piR_012789/gb/DQ587321/Homo	5.34	8.43	not detected
hsa_piR_021742/gb/DQ599791/Homo	5.93	8.45	not detected
hsa_piR_019912/gb/DQ597341/Homo	5.9	8.78	0.7	1.17
hsa_piR_005076/gb/DQ577008/Homo	4.77	10.18	not detected
hsa_piR_008488/gb/DQ581533/Homo	6.89	8.38	0.34	0.64
hsa_piR_004721/gb/DQ576479/Homo	8.41	7.31	1.24	1.57
hsa_piR_021589/gb/DQ599612/Homo	7.91	7.86	not detected
hsa_piR_004152/gb/DQ575658/Homo	4.68	11.57	1.1	1.39
hsa_piR_000794/gb/DQ570992/Homo	9.35	6.95	1.51	1.76
hsa_piR_019951/gb/DQ597403/Homo	8.48	8.09	1.49	1.32
hsa_piR_018140/gb/DQ594983/Homo	9.72	7.88	not detected
hsa_piR_001840/gb/DQ572465/Homo	8.19	9.63	1.49	1.72
hsa_piR_020829/gb/DQ598677/Homo	8.83	9.37	1.49	1.58
hsa_piR_019914/gb/DQ597347/Homo	9.31	9.53	1.25	1.51
hsa_piR_018570/gb/DQ595536/Homo	8.46	11.26	1.74	1.69
hsa_piR_019752/gb/DQ597110/Homo	8.64	11.9	0.9	1.01
hsa_piR_000823/gb/DQ571031/Homo	9.78	11.89	1.41	1.93
hsa_piR_019949/gb/DQ597397/Homo	10.25	13.57	0.69	0.83
hsa_piR_002468/gb/DQ573323/Homo	10.06	15.31	1.71	1.9
hsa_piR_016984/gb/DQ593431/Homo	9.98	15.91	1.29	1.38
hsa_piR_009295/gb/DQ582567/Homo	12.15	13.99	0.87	0.99
hsa_piR_020326/gb/DQ597916/Homo	12.46	14.77	1.87	1.94
hsa_piR_019825/gb/DQ597218/Homo	11.97	15.36	2.18	1.73
hsa_piR_022290/gb/DQ600508/Homo	13.35	15.57	1.19	1.22
hsa_piR_010462/gb/DQ584096/Homo	12.66	17.41	not detected
hsa_piR_015254/gb/DQ590835/Homo	12.37	20.04	0.4	0.53
hsa_piR_020582/gb/DQ598312/Homo	14.94	19.99	0.97	1.27
hsa_piR_016899/gb/DQ593271/Homo	17.09	23.98	not detected
hsa_piR_000765/gb/DQ570956/Homo	19.88	24.85	1.18	1.27
hsa_piR_016945/gb/DQ593356/Homo	19.51	29.39	1.64	1.65
hsa_piR_022628/gb/DQ600952/Homo	26.08	57.1	1.88	2.14
hsa_piR_003677/gb/DQ574996/Homo	0,88 B	1,14 B	0.33	0.08
hsa_piR_009154/gb/DQ582400/Homo	2.39	1.63	0.38	0.38
hsa_piR_014880/gb/DQ590349/Homo	not detected		0.17	0.08
hsa_piR_017318/gb/DQ593939/Homo	3,74 A	1,83 B	0.41	0.48
hsa_piR_019628/gb/DQ596932/Homo	0.51	0.56	2.18	2.06
hsa_piR_020439/gb/DQ598084/Homo	0.49	0,2 A	0.29	0.35
hsa_piR_020450/gb/DQ598104/Homo	1.15	1.53	0.45	0.47

## Sheet: Sample Manager
Group Definition
Sample Name	Selected Group
ALLN_siPIWIL2/4	Group 2
CTRL_siRNA	Control Group
Tunicamycin_siPIWIL 2/4	Group 1
Normalization Method:
geNorm
miRNA Symbol	Group 2	Control Group	Group 1
	ALLN_siPIWIL2/4	CTRL_siRNA	Tunicamycin_siPIWIL 2/4
hsa-miR-122-5p	205	162	208
hsa-miR-1246	1244	1001	1271
hsa-miR-1307-5p	2370	1974	2490
hsa-miR-210-3p	5378	4450	5699
hsa-miR-22-3p	13333	10961	14202
hsa-miR-2467-5p	897	770	943
hsa-miR-2682-3p	525	432	546
hsa-miR-301a-5p	332	264	332
hsa-miR-548h-5p	198	163	207
hsa-miR-548l	1246	1058	1317
Arithmetic Mean	2572.8	2123.5	2721.5
Avg. of Arithmetic Mean	2573	2124	2722

## Sheet: Fold Regulation (raw data)
miRNA ID	Fold Regulation (comparing to Control siRNA)
	ALLN 6h siPIWIL_2/4		Tunicamycin siPIWIL_2/4
	Fold Regulation	Comments	Fold Regulation	Comments
hsa_piR_000045/gb/DQ569993/Homo	-2.18	B	1.04	A
hsa_piR_000109/gb/DQ570079/Homo	-1.21	C	-1.28	C
hsa_piR_000203/gb/DQ570215/Homo	-1.82	B	-2.31	B
hsa_piR_000441/gb/DQ570540/Homo	-1.02		1.02
hsa_piR_000479/gb/DQ570593/Homo	-2.42	B	-1.03	B
hsa_piR_000552/gb/DQ570687/Homo	-1.16		1.17
hsa_piR_000560/gb/DQ570698/Homo	-1.71		-1.62
hsa_piR_000568/gb/DQ570709/Homo	-1.51		-2.33
hsa_piR_000586/gb/DQ570728/Homo	-1.21		-1.51
hsa_piR_000651/gb/DQ570812/Homo	2.68	A	-5.13	B
hsa_piR_000753/gb/DQ570940/Homo	-1.4		-1.3
hsa_piR_000765/gb/DQ570956/Homo	1.18		1.27
hsa_piR_000775/gb/DQ570968/Homo	-1.08		1.22
hsa_piR_000794/gb/DQ570992/Homo	1.51		1.76
hsa_piR_000796/gb/DQ570994/Homo	-1.31		-1.33
hsa_piR_000805/gb/DQ571003/Homo	1.52		1.19
hsa_piR_000807/gb/DQ571005/Homo	-1.21	B	2.45	A
hsa_piR_000823/gb/DQ571031/Homo	1.41		1.93
hsa_piR_000960/gb/DQ571221/Homo	-1.21	C	-1.28	C
hsa_piR_001040/gb/DQ571333/Homo	2.48	A	2.03	A
hsa_piR_001042/gb/DQ571335/Homo	-1.1		1.02
hsa_piR_001043/gb/DQ571336/Homo	1.72		1.78
hsa_piR_001101/gb/DQ571419/Homo	-1.35		-1.17
hsa_piR_001107/gb/DQ571425/Homo	-1.41		-1.5
hsa_piR_001152/gb/DQ571500/Homo	1.24		1.22
hsa_piR_001159/gb/DQ571511/Homo	-1.13		-1.11
hsa_piR_001168/gb/DQ571524/Homo	-1		1.2
hsa_piR_001169/gb/DQ571525/Homo	1.4		1.26
hsa_piR_001170/gb/DQ571526/Homo	1.36		1.26
hsa_piR_001184/gb/DQ571550/Homo	-1.19		1.32
hsa_piR_001205/gb/DQ571589/Homo	-3.33	A	-2.01	A
hsa_piR_001207/gb/DQ571591/Homo	-3.39	A	-17.94	A
hsa_piR_001298/gb/DQ571788/Homo	-1.21	C	-1.28	C
hsa_piR_001311/gb/DQ571812/Homo	1.68		1.75
hsa_piR_001312/gb/DQ571813/Homo	1.73		1.75
hsa_piR_001318/gb/DQ571823/Homo	1.1		-1.24
hsa_piR_001346/gb/DQ571858/Homo	1.49	B	1.56
hsa_piR_001356/gb/DQ571873/Homo	1.34	A	-1.14	B
hsa_piR_001421/gb/DQ571955/Homo	-1.08	B	1.17	A
hsa_piR_001585/gb/DQ572158/Homo	-1.21	C	-1.28	C
hsa_piR_001840/gb/DQ572465/Homo	1.49	B	1.72	A
hsa_piR_001918/gb/DQ572554/Homo	-1.43		-1.04
hsa_piR_002103/gb/DQ572805/Homo	-1.21	C	-1.28	C
hsa_piR_002158/gb/DQ572892/Homo	-1.31		-1.28
hsa_piR_002177/gb/DQ572915/Homo	-1.21	C	1.56	B
hsa_piR_002286/gb/DQ573083/Homo	-1.73		-12.82
hsa_piR_002441/gb/DQ573293/Homo	-1.39		-1.47
hsa_piR_002468/gb/DQ573323/Homo	1.71		1.9
hsa_piR_002485/gb/DQ573352/Homo	-1.14		-1.37
hsa_piR_002690/gb/DQ573630/Homo	7.43	B	7.8
hsa_piR_002802/gb/DQ573769/Homo	2.06	B	-2.56	B
hsa_piR_002811/gb/DQ573780/Homo	-3.63	B	-3.84	B
hsa_piR_002852/gb/DQ573835/Homo	-1.03		-2.11
hsa_piR_003072/gb/DQ574155/Homo	-1.21	C	-1.28	C
hsa_piR_003231/gb/DQ574379/Homo	-1.9	A	-1.28
hsa_piR_003384/gb/DQ574582/Homo	-1.77		-1.57
hsa_piR_003672/gb/DQ574991/Homo	-1.21		-1.68
hsa_piR_003677/gb/DQ574996/Homo	-3.03		-12.82
hsa_piR_003680/gb/DQ574999/Homo	-1.73		1.64
hsa_piR_003878/gb/DQ575277/Homo	-1.21	C	-1.28	C
hsa_piR_004150/gb/DQ575656/Homo	3.3	B	-1.28	B
hsa_piR_004152/gb/DQ575658/Homo	1.1		1.39
hsa_piR_004153/gb/DQ575660/Homo	-1.29		1.12
hsa_piR_004253/gb/DQ575800/Homo	-1.21	C	-1.28	C
hsa_piR_004262/gb/DQ575814/Homo	-4.85	B	1.95
hsa_piR_004271/gb/DQ575827/Homo	-1.1		-1.14
hsa_piR_004307/gb/DQ575881/Homo	1.57		1.92
hsa_piR_004308/gb/DQ575882/Homo	1.76		2.2
hsa_piR_004309/gb/DQ575884/Homo	1.21		1.79
hsa_piR_004438/gb/DQ576112/Homo	-1.21	B	-8.97	B
hsa_piR_004506/gb/DQ576200/Homo	1.08		1.04
hsa_piR_004721/gb/DQ576479/Homo	1.24		1.57
hsa_piR_004735/gb/DQ576498/Homo	-1.21	B	-8.97	B
hsa_piR_004801/gb/DQ576605/Homo	1		1.21
hsa_piR_004901/gb/DQ576739/Homo	-1.21		-16.66	A
hsa_piR_004918/gb/DQ576766/Homo	-1.58		-1.51
hsa_piR_004923/gb/DQ576771/Homo	-1.62		-20.51	A
hsa_piR_004962/gb/DQ576828/Homo	-1.72		-1.65
hsa_piR_004987/gb/DQ576872/Homo	-1.09		-1.33
hsa_piR_005005/gb/DQ576897/Homo	-1.21	C	7.8
hsa_piR_005019/gb/DQ576918/Homo	-2.22		-1.04
hsa_piR_005083/gb/DQ577015/Homo	-8.48	B	-1.79	B
hsa_piR_005169/gb/DQ577135/Homo	-1.21	C	-1.28	B
hsa_piR_005264/gb/DQ577247/Homo	-1.67	A	1.7
hsa_piR_005271/gb/DQ577259/Homo	-1.51		-1.45
hsa_piR_005337/gb/DQ577347/Homo	-1.21	C	6.24	B
hsa_piR_005799/gb/DQ577967/Homo	-2.04		-1.78
hsa_piR_005983/gb/DQ578216/Homo	1.93	B	-3.84	B
hsa_piR_006069/gb/DQ578331/Homo	-1.21	C	-1.28	C
hsa_piR_006326/gb/DQ578649/Homo	-1.21	C	-1.28	C
hsa_piR_006426/gb/DQ578783/Homo	1.18		1.53
hsa_piR_006441/gb/DQ578803/Homo	-1.21	C	-1.28	C
hsa_piR_006465/gb/DQ578832/Homo	-1.59		-2.24
hsa_piR_006701/gb/DQ579162/Homo	-1.1		-1.6
hsa_piR_006890/gb/DQ579396/Homo	1.65	B	-2.56	B
hsa_piR_006902/gb/DQ579412/Homo	-1.21	C	-1.28	C
hsa_piR_007336/gb/DQ580006/Homo	-1.21	C	-1.28	B
hsa_piR_007461/gb/DQ580162/Homo	-1.21	C	-1.28	C
hsa_piR_007559/gb/DQ580307/Homo	-1.04		1.39
hsa_piR_007635/gb/DQ580405/Homo	-1.51	B	1.09	B
hsa_piR_007778/gb/DQ580588/Homo	-1.21	C	-1.28	C
hsa_piR_007812/gb/DQ580637/Homo	-2.02	B	-6.41	B
hsa_piR_007832/gb/DQ580660/Homo	-1.82		-2.1
hsa_piR_007979/gb/DQ580854/Homo	-1.21	B	-1.46	B
hsa_piR_008026/gb/DQ580917/Homo	-1.09		-1.65	B
hsa_piR_008112/gb/DQ581031/Homo	1.11		-1.11
hsa_piR_008113/gb/DQ581032/Homo	-1.2		-1.4
hsa_piR_008114/gb/DQ581033/Homo	-1.28		-1.64
hsa_piR_008398/gb/DQ581399/Homo	-1.21	C	1.56	B
hsa_piR_008488/gb/DQ581533/Homo	-2.94		-1.56
hsa_piR_008921/gb/DQ582102/Homo	1.38		-7.69	B
hsa_piR_008983/gb/DQ582175/Homo	-1.9	A	-1.57	A
hsa_piR_008984/gb/DQ582176/Homo	1.38	B	-3.84	B
hsa_piR_009051/gb/DQ582264/Homo	1.06		1.19
hsa_piR_009154/gb/DQ582400/Homo	-2.6		-2.62
hsa_piR_009228/gb/DQ582496/Homo	-1.18		-1.22
hsa_piR_009294/gb/DQ582566/Homo	-1.19		1.03
hsa_piR_009295/gb/DQ582567/Homo	-1.14		-1.01
hsa_piR_009307/gb/DQ582581/Homo	-1.21	B	-1.28	C
hsa_piR_009502/gb/DQ582827/Homo	-2.73	A	-1.05
hsa_piR_009566/gb/DQ582905/Homo	-1.21	C	-1.28	C
hsa_piR_009681/gb/DQ583049/Homo	-1.21	C	-1.28	C
hsa_piR_009895/gb/DQ583325/Homo	-1.82		-1.92
hsa_piR_009900/gb/DQ583331/Homo	-2.08	A	-1.71	A
hsa_piR_009901/gb/DQ583332/Homo	-1.43		-2.23
hsa_piR_009903/gb/DQ583334/Homo	-1.21	C	14.04	A
hsa_piR_009981/gb/DQ583434/Homo	1.79	A	1.17	B
hsa_piR_010024/gb/DQ583491/Homo	-1.89		-1.78
hsa_piR_010113/gb/DQ583617/Homo	-1.21	C	-1.28	C
hsa_piR_010126/gb/DQ583635/Homo	-1.21	C	-1.28	B
hsa_piR_010172/gb/DQ583699/Homo	-1.21	C	3.12	B
hsa_piR_010431/gb/DQ584049/Homo	-1.08		1.03
hsa_piR_010541/gb/DQ584197/Homo	-1.35		1.01
hsa_piR_010719/gb/DQ584465/Homo	-3.63	B	-3.84	B
hsa_piR_010894/gb/DQ584698/Homo	1.48		2.02
hsa_piR_010950/gb/DQ584775/Homo	-1.21	C	-1.28	B
hsa_piR_011032/gb/DQ584889/Homo	-1.21	C	-1.28	C
hsa_piR_011094/gb/DQ584967/Homo	-5.45	B	-1.65	B
hsa_piR_011181/gb/DQ585088/Homo	-1.21	C	-1.28	C
hsa_piR_011186/gb/DQ585093/Homo	-1.38	B	-1.28	B
hsa_piR_011187/gb/DQ585094/Homo	-1.04	B	1.04	B
hsa_piR_011188/gb/DQ585095/Homo	-1.28		-2.03
hsa_piR_011331/gb/DQ585304/Homo	-2.73	B	1.13	A
hsa_piR_011370/gb/DQ585359/Homo	-1.21		-1.85	A
hsa_piR_011422/gb/DQ585430/Homo	1.41		1.14
hsa_piR_011682/gb/DQ585811/Homo	2.15	A	-1.28	B
hsa_piR_011734/gb/DQ585879/Homo	1.32		1.35
hsa_piR_011976/gb/DQ586192/Homo	-1.21	C	-1.28	C
hsa_piR_012138/gb/DQ586401/Homo	-1.21	C	-1.28	C
hsa_piR_012284/gb/DQ586612/Homo	-1.21	B	-1.28	B
hsa_piR_012374/gb/DQ586745/Homo	1.27		1.52
hsa_piR_012443/gb/DQ586832/Homo	-1.36	B	-1.15
hsa_piR_012681/gb/DQ587153/Homo	-2.1		-1.81
hsa_piR_012734/gb/DQ587229/Homo	-1.62		-1.01
hsa_piR_012753/gb/DQ587269/Homo	1.13		1.2
hsa_piR_012793/gb/DQ587326/Homo	2.27	A	-5.13	B
hsa_piR_012883/gb/DQ587457/Homo	-1.21	C	-1.28	C
hsa_piR_012981/gb/DQ587596/Homo	-1.21	C	-1.28	C
hsa_piR_012989/gb/DQ587604/Homo	-1.21	C	-1.28	C
hsa_piR_013132/gb/DQ587807/Homo	-1.21	C	-1.28	C
hsa_piR_013165/gb/DQ587847/Homo	-1.21	C	-1.28	C
hsa_piR_013194/gb/DQ587886/Homo	-1.35		-2.33
hsa_piR_013306/gb/DQ588040/Homo	-1.51		-1.83
hsa_piR_013514/gb/DQ588343/Homo	-1.21	C	-1.28	C
hsa_piR_013624/gb/DQ588594/Homo	-1.51		-1.71
hsa_piR_013665/gb/DQ588661/Homo	-1.3		1.39
hsa_piR_013745/gb/DQ588779/Homo	-5	A	-3.84
hsa_piR_013755/gb/DQ588793/Homo	-4.24	B	-8.97	B
hsa_piR_013851/gb/DQ588919/Homo	-1.21	B	-5.13	B
hsa_piR_013855/gb/DQ588925/Homo	-3.33	A	-2.01
hsa_piR_014172/gb/DQ589368/Homo	-1.54		-1.28
hsa_piR_014183/gb/DQ589379/Homo	-1.21	C	-1.28	C
hsa_piR_014242/gb/DQ589462/Homo	-1.21	B	-1.28	C
hsa_piR_014539/gb/DQ589909/Homo	2.81	A	1.56
hsa_piR_014620/gb/DQ590013/Homo	-1.76		-1.46
hsa_piR_014626/gb/DQ590020/Homo	-1.21		-1.78
hsa_piR_014629/gb/DQ590023/Homo	-1.86		-1.64
hsa_piR_014635/gb/DQ590029/Homo	-1.21	C	4.68	B
hsa_piR_014636/gb/DQ590030/Homo	-1.08	B	-1.14	B
hsa_piR_014803/gb/DQ590256/Homo	-1.21	C	-1.28	B
hsa_piR_014817/gb/DQ590275/Homo	1.65	B	-1.28	B
hsa_piR_014860/gb/DQ590326/Homo	1.65	B	-1.28	B
hsa_piR_014879/gb/DQ590348/Homo	-1.45		-1.92	A
hsa_piR_014880/gb/DQ590349/Homo	-6.06		-12.82
hsa_piR_014923/gb/DQ590404/Homo	-1.25		1.28
hsa_piR_014959/gb/DQ590455/Homo	-1.14		-1.28
hsa_piR_015026/gb/DQ590548/Homo	1.27		1.27
hsa_piR_015149/gb/DQ590703/Homo	-1.82	A	-1.18
hsa_piR_015150/gb/DQ590704/Homo	-2.15		-1.46
hsa_piR_015244/gb/DQ590824/Homo	-1.21	B	-1.28	C
hsa_piR_015249/gb/DQ590830/Homo	-1.56		-1.66
hsa_piR_015254/gb/DQ590835/Homo	-2.52		-1.88
hsa_piR_015666/gb/DQ591411/Homo	-1.21	B	-1.28	B
hsa_piR_015699/gb/DQ591453/Homo	3.3	B	-1.28	B
hsa_piR_015836/gb/DQ591644/Homo	1.03	B	-5.13	B
hsa_piR_016020/gb/DQ591871/Homo	-1.21	C	-1.28	C
hsa_piR_016240/gb/DQ592148/Homo	-3.63	B	1.56	A
hsa_piR_016271/gb/DQ592181/Homo	-1.15		1.13
hsa_piR_016374/gb/DQ592313/Homo	-4.85	A	-4.39	A
hsa_piR_016485/gb/DQ592449/Homo	-1.21	C	-1.28	C
hsa_piR_016658/gb/DQ592931/Homo	-1.14		-1.24
hsa_piR_016659/gb/DQ592932/Homo	-1.22		-1.4
hsa_piR_016677/gb/DQ592953/Homo	-1		1.38
hsa_piR_016735/gb/DQ593039/Homo	1.14		1.02
hsa_piR_016742/gb/DQ593049/Homo	1.63		2
hsa_piR_016745/gb/DQ593052/Homo	1.39		2.03
hsa_piR_016792/gb/DQ593109/Homo	-1.05		-1.72
hsa_piR_016871/gb/DQ593212/Homo	-1.21	C	-1.28	C
hsa_piR_016926/gb/DQ593325/Homo	-1		1.11
hsa_piR_016945/gb/DQ593356/Homo	1.64		1.65
hsa_piR_016946/gb/DQ593358/Homo	1.58		1.97
hsa_piR_016970/gb/DQ593407/Homo	1.59		1.93
hsa_piR_016975/gb/DQ593415/Homo	1.73		-1.42
hsa_piR_016984/gb/DQ593431/Homo	1.29		1.38
hsa_piR_017033/gb/DQ593538/Homo	-1.35		-1.08
hsa_piR_017061/gb/DQ593574/Homo	1.02		1.12
hsa_piR_017081/gb/DQ593605/Homo	-1.76		-1.71
hsa_piR_017094/gb/DQ593621/Homo	-1.21		-15.38	A
hsa_piR_017104/gb/DQ593636/Homo	-2.07		-1.69
hsa_piR_017138/gb/DQ593692/Homo	-1.72		-1.21
hsa_piR_017166/gb/DQ593726/Homo	-1.21	C	-1.28	C
hsa_piR_017178/gb/DQ593744/Homo	-1.49		-1.76
hsa_piR_017184/gb/DQ593752/Homo	-1.21		1.11
hsa_piR_017194/gb/DQ593767/Homo	-1.33		-1.43
hsa_piR_017295/gb/DQ593909/Homo	-1.54		-1.79
hsa_piR_017318/gb/DQ593939/Homo	-2.42		-2.1
hsa_piR_017344/gb/DQ593980/Homo	1.24	B	1.3
hsa_piR_017458/gb/DQ594126/Homo	-1.36	B	1.04	A
hsa_piR_017485/gb/DQ594163/Homo	-1.21	C	-1.28	C
hsa_piR_017647/gb/DQ594367/Homo	-1.21	C	10.14	A
hsa_piR_017715/gb/DQ594452/Homo	-1.87		-1.18
hsa_piR_017716/gb/DQ594453/Homo	-1.23		1.01
hsa_piR_017723/gb/DQ594464/Homo	1.38		1.87
hsa_piR_017724/gb/DQ594465/Homo	1.57		2.14
hsa_piR_017791/gb/DQ594556/Homo	-1.49		-1.06
hsa_piR_017814/gb/DQ594584/Homo	-1.94	B	-10.25	B
hsa_piR_017848/gb/DQ594634/Homo	-2.57	A	-21.79	A
hsa_piR_017936/gb/DQ594740/Homo	-1.35		-1.58
hsa_piR_018142/gb/DQ594986/Homo	-1.21	C	-1.28	C
hsa_piR_018165/gb/DQ595023/Homo	-1.67		-1.14
hsa_piR_018292/gb/DQ595186/Homo	-1.17		-1.28
hsa_piR_018380/gb/DQ595292/Homo	-1.05		-2.38	A
hsa_piR_018425/gb/DQ595347/Homo	-1.21	C	-1.28	C
hsa_piR_018569/gb/DQ595533/Homo	1.93		1.45
hsa_piR_018570/gb/DQ595536/Homo	1.74		1.69
hsa_piR_018573/gb/DQ595539/Homo	-1.7		-1.12
hsa_piR_018720/gb/DQ595732/Homo	-1.21	C	-1.28	C
hsa_piR_018780/gb/DQ595807/Homo	1.76		1.45
hsa_piR_018849/gb/DQ595899/Homo	1.32		1.12
hsa_piR_018883/gb/DQ595941/Homo	-1.7		-1.58
hsa_piR_019050/gb/DQ596155/Homo	1.82		1.72
hsa_piR_019068/gb/DQ596183/Homo	-1.21	C	4.68	B
hsa_piR_019091/gb/DQ596211/Homo	-1.21	B	-2.56	B
hsa_piR_019129/gb/DQ596259/Homo	-1.21	C	-1.28	C
hsa_piR_019168/gb/DQ596311/Homo	-1.21	C	-1.28	C
hsa_piR_019179/gb/DQ596327/Homo	-1.33		-1.28
hsa_piR_019198/gb/DQ596349/Homo	-3.23	B	-1.14	B
hsa_piR_019324/gb/DQ596538/Homo	1.72		-1.18
hsa_piR_019356/gb/DQ596589/Homo	-1.21	C	-1.28	C
hsa_piR_019368/gb/DQ596603/Homo	1.27		-1.67
hsa_piR_019393/gb/DQ596634/Homo	-1.21	C	-1.28	C
hsa_piR_019420/gb/DQ596670/Homo	1.29		1.2
hsa_piR_019485/gb/DQ596756/Homo	1.1	B	-7.69	B
hsa_piR_019517/gb/DQ596799/Homo	-2.42	B	-2.56	B
hsa_piR_019521/gb/DQ596805/Homo	-1.92		-1.82
hsa_piR_019544/gb/DQ596830/Homo	-1.53		-1.61
hsa_piR_019628/gb/DQ596932/Homo	2.18		2.06
hsa_piR_019632/gb/DQ596936/Homo	-1.82	A	-15.38	A
hsa_piR_019675/gb/DQ596992/Homo	1.17		1.87
hsa_piR_019676/gb/DQ596993/Homo	-1.49		-1.3
hsa_piR_019735/gb/DQ597084/Homo	-1.21	C	-1.28	C
hsa_piR_019752/gb/DQ597110/Homo	-1.11		1.01
hsa_piR_019783/gb/DQ597154/Homo	-1.21	C	-1.28	C
hsa_piR_019822/gb/DQ597215/Homo	1.83	A	1.91	A
hsa_piR_019823/gb/DQ597216/Homo	-1.15		1.03
hsa_piR_019824/gb/DQ597217/Homo	1.16		1.13
hsa_piR_019825/gb/DQ597218/Homo	2.18		1.73
hsa_piR_019911/gb/DQ597340/Homo	-1.03		-1.38
hsa_piR_019912/gb/DQ597341/Homo	-1.43		1.17
hsa_piR_019914/gb/DQ597347/Homo	1.25		1.51
hsa_piR_019949/gb/DQ597397/Homo	-1.44		-1.2
hsa_piR_019951/gb/DQ597403/Homo	1.49		1.32
hsa_piR_019963/gb/DQ597422/Homo	-2.42	B	-5.13	B
hsa_piR_020008/gb/DQ597482/Homo	-1.36		-1.37
hsa_piR_020009/gb/DQ597484/Homo	-1.05		-1.04
hsa_piR_020326/gb/DQ597916/Homo	1.87		1.94
hsa_piR_020345/gb/DQ597945/Homo	-2.23		-1.96
hsa_piR_020357/gb/DQ597960/Homo	-1.21	B	-1.28	B
hsa_piR_020362/gb/DQ597968/Homo	-2.08	A	-1.03
hsa_piR_020364/gb/DQ597971/Homo	1.1		1.33
hsa_piR_020365/gb/DQ597975/Homo	-1.51		-1.69
hsa_piR_020381/gb/DQ597997/Homo	1.27		1.66
hsa_piR_020388/gb/DQ598008/Homo	2.16		1.68
hsa_piR_020391/gb/DQ598016/Homo	-2.26		-1.51
hsa_piR_020401/gb/DQ598029/Homo	-1.79		-1.28
hsa_piR_020439/gb/DQ598084/Homo	-3.42		-2.89
hsa_piR_020450/gb/DQ598104/Homo	-2.22		-2.14
hsa_piR_020466/gb/DQ598130/Homo	-1.31		-1.28
hsa_piR_020485/gb/DQ598159/Homo	-1.18		-1.04
hsa_piR_020490/gb/DQ598167/Homo	-1.48		-1.14
hsa_piR_020496/gb/DQ598175/Homo	1.35		2
hsa_piR_020497/gb/DQ598177/Homo	-1.74		-1.49
hsa_piR_020498/gb/DQ598180/Homo	3.58	A	2.86	A
hsa_piR_020499/gb/DQ598183/Homo	1.93		2.22
hsa_piR_020500/gb/DQ598190/Homo	-2.55		-1.99
hsa_piR_020541/gb/DQ598252/Homo	-1.71		-1.22
hsa_piR_020548/gb/DQ598263/Homo	-1.53		-1.28
hsa_piR_020570/gb/DQ598294/Homo	1.49		-1.07
hsa_piR_020580/gb/DQ598307/Homo	1.65	B	-1.28	B
hsa_piR_020582/gb/DQ598312/Homo	-1.03		1.27
hsa_piR_020619/gb/DQ598378/Homo	9.9	A	-1.28	B
hsa_piR_020657/gb/DQ598428/Homo	1.68		1.5
hsa_piR_020660/gb/DQ598434/Homo	-1.21	C	-1.28	C
hsa_piR_020668/gb/DQ598445/Homo	2.48	B	5.46	A
hsa_piR_020793/gb/DQ598619/Homo	-2.83	A	-1.35
hsa_piR_020809/gb/DQ598639/Homo	1.16	B	1.25	B
hsa_piR_020813/gb/DQ598646/Homo	-1.36		-1.3
hsa_piR_020814/gb/DQ598650/Homo	-1.63		-1.47
hsa_piR_020815/gb/DQ598651/Homo	-1.21	C	-1.28	C
hsa_piR_020828/gb/DQ598675/Homo	-1.31		-1.11
hsa_piR_020829/gb/DQ598677/Homo	1.49		1.58
hsa_piR_020851/gb/DQ598705/Homo	1.05		-14.1	A
hsa_piR_020893/gb/DQ598752/Homo	-1.32		1.04
hsa_piR_020982/gb/DQ598859/Homo	-1.21	C	-1.28	C
hsa_piR_021032/gb/DQ598918/Homo	2.62		1.84
hsa_piR_021214/gb/DQ599147/Homo	-1.9		-1.48
hsa_piR_021462/gb/DQ599459/Homo	1.68		1.44
hsa_piR_021566/gb/DQ599583/Homo	-1.21	C	-1.28	C
hsa_piR_021650/gb/DQ599684/Homo	-1.33		-1.88
hsa_piR_021675/gb/DQ599711/Homo	-1.21	B	1.56	B
hsa_piR_021987/gb/DQ600117/Homo	2.48	B	-3.84	B
hsa_piR_022017/gb/DQ600174/Homo	-6.36	A	-3.36	A
hsa_piR_022028/gb/DQ600186/Homo	1.98	A	2.34	A
hsa_piR_022098/gb/DQ600270/Homo	-1.21	C	-1.28	C
hsa_piR_022290/gb/DQ600508/Homo	1.19		1.22
hsa_piR_022295/gb/DQ600514/Homo	-1.21	C	3.12	B
hsa_piR_022296/gb/DQ600515/Homo	-1.54		1.11
hsa_piR_022310/gb/DQ600530/Homo	-1.21	C	-1.28	C
hsa_piR_022376/gb/DQ600617/Homo	-1.21	C	-1.28	C
hsa_piR_022417/gb/DQ600666/Homo	1.13		1.16
hsa_piR_022437/gb/DQ600690/Homo	-1.97	A	-1.28
hsa_piR_022583/gb/DQ600893/Homo	-1.21	C	1.56	B
hsa_piR_022628/gb/DQ600952/Homo	1.88		2.14
hsa_piR_022643/gb/DQ600987/Homo	-1.21	C	-1.28	C
hsa_piR_022761/gb/DQ601135/Homo	2.36	A	-1.5	B
hsa_piR_022921/gb/DQ601339/Homo	-1.21	C	-1.28	B
hsa_piR_023101/gb/DQ601590/Homo	-2.42	B	-2.56	B
hsa_piR_023338/gb/DQ601914/Homo	-1.51		-1.97
Comments:
A: This miRNA's average Unique Molecular Index count, and thus its expression level, is relatively low (< 10) in either the Control or the Test Group and is reasonably high in the other Group (> 10).
This result suggests that the actual fold-change value is at least as large as the calculated and reported fold-change result.
This fold-change result may also have greater variations if p value > 0.05; therefore, it is important to have a sufficient number of biological replicates to validate the result for this miRNA.
B: This miRNA's average Unique Molecular Index count, and thus its expression level, is relatively low (< 10), in both the Control and Test Groups.
This fold-change result may have greater variations; therefore, it is important to have a sufficient number of biological replicates to validate the result for this miRNA.
C: This miRNA has a Unique Molecular Index count of zero in both the Control and Test Groups meaning that its expression was undetected, making this fold-change result erroneous and un-interpretable.
